# Supplementary material for: Using machine learning to determine the nationalities of the fastest 100-mile ultra-marathoners and identify top racing events
Source: PLoS One. 2024 Aug 22;19(8):e0303960. doi: 10.1371/journal.pone.0303960 (PMC11340887; doi:10.1371/journal.pone.0303960)
Supplement: S1 Data — (XLSX) [file pone.0303960.s001.xlsx]

## Sheet: 100 MILES
2013	Desert Solstice 100 Mile Run (USA)	Bitter, Zach	11:47:21	USA	1986	M	27
2013	Self-Transcendence 24 Hour Race Ottawa - 100mi Split (CAN)	Olsen, Jonathan	11:59:28	USA	1974	M	39
1974	Western States 100 Mile Endurance	Ainsleigh, Gordon	23:42:00	USA	1947	M	27
1975	Accolade 100 - 100 Miles Track Running Race (GBR)	Bauer, Siegfried	13:31:55 h	NZL	1941	M	34
1975	Accolade 100 - 100 Miles Track Running Race (GBR)	Bentley, Ron	13:29:56 h	GBR	1930	M	45
1975	Accolade 100 - 100 Miles Track Running Race (GBR)	Berry, John	14:55:38 h	GBR	1935	M	40
1975	Accolade 100 - 100 Miles Track Running Race (GBR)	Carr, Bill	12:34:51 h	GBR	1942	M	33
1975	Accolade 100 - 100 Miles Track Running Race (GBR)	Funnell, Derek	13:49:24 h	GBR		M
1975	Accolade 100 - 100 Miles Track Running Race (GBR)	Howell, Frederick	12:49:29 h	GBR	1943	M	32
1975	Accolade 100 - 100 Miles Track Running Race (GBR)	Jeans, Bob	15:47:58 h	GBR		M
1975	Accolade 100 - 100 Miles Track Running Race (GBR)	Meadowcroft, Robert	14:42:30 h	GBR	1937	M	38
1975	Accolade 100 - 100 Miles Track Running Race (GBR)	O'Reilly, Tom	12:02:32 h	GBR	1945	M	30
1975	Accolade 100 - 100 Miles Track Running Race (GBR)	Richards, Alan	12:59:48 h	GBR		M
1975	Accolade 100 - 100 Miles Track Running Race (GBR)	Shaw, Ken	15:35:44 h	GBR		M
1975	Accolade 100 - 100 Miles Track Running Race (GBR)	Thompson, Martin	12:42:50 h	AUS	1946	M	29
1975	Accolade 100 - 100 Miles Track Running Race (GBR)	Woodward, Cavin	11:38:54 h	GBR	1947	M	28
1976	Western States 100 Mile Endurance	Shirk, Ken (Cowman)	1 day, 0:30:00	USA	1944	M	32
1977	1st Washie 100 Miler (RSA)	Ball, John	17:37:20 h	RSA	1927	M	50
1977	1st Washie 100 Miler (RSA)	Bradfield, Dennis	22:20:46 h	RSA	1931	M	46
1977	1st Washie 100 Miler (RSA)	Fisher, Christopher	16:20:03 h	RSA	1953	M	24
1977	1st Washie 100 Miler (RSA)	Gaylard, Ricky	19:46:58 h	RSA	1929	M	48
1977	1st Washie 100 Miler (RSA)	Jenkins, Len	15:17:24 h	RSA	1943	M	34
1977	1st Washie 100 Miler (RSA)	Lucioli, T.L.	19:57:26 h	RSA	1948	M	29
1977	1st Washie 100 Miler (RSA)	Lynch, Pat	17:48:14 h	RSA	1946	M	31
1977	1st Washie 100 Miler (RSA)	Park, Dave	16:04:23 h	RSA	1943	M	34
1977	1st Washie 100 Miler (RSA)	Spence, Tony	17:31:58 h	RSA	1940	M	37
1977	1st Washie 100 Miler (RSA)	Stretch, Richard	24:44:05 h	RSA		M
1977	1st Washie 100 Miler (RSA)	van Zyl, Gert	23:57:21 h	RSA	1944	M	33
1977	1st Washie 100 Miler (RSA)	Wilson, Don	23:32:22 h	RSA	1948	M	29
1977	Western States 100 Mile Endurance	Gonzalez, Andy	22:57:00	USA	1955	M	22
1977	Western States 100 Mile Endurance	Mattei, Peter	1 day, 4:36:00	USA	1924	M	53
1977	Western States 100 Mile Endurance	Paffenbarger, Ralph	1 day, 4:36:00	USA	1923	M	54
1978	1st Unisphere 100-Mile (USA)	Barner, Park	13:57:36 h	USA	1944	M	34
1978	1st Unisphere 100-Mile (USA)	Jones, Mark	15:08:43 h	USA	1941	M	37
1978	1st Unisphere 100-Mile (USA)	Kenul, Alan	17:54:40 h	USA	1944	M	34
1978	1st Unisphere 100-Mile (USA)	Lawder, William	15:37:22 h	USA	1947	M	31
1978	1st Unisphere 100-Mile (USA)	Marshall, Nick	14:37:05 h	USA	1948	M	30
1978	1st Unisphere 100-Mile (USA)	Shapiro, Bob	16:19:32 h	USA	1947	M	31
1978	2nd Washie 100 Miler (RSA)	Ball, John	16:20:01 h	RSA	1927	M	51
1978	2nd Washie 100 Miler (RSA)	Cloete, Elton	21:28:22 h	RSA	1929	M	49
1978	2nd Washie 100 Miler (RSA)	de Haas, Lionel	18:30:10 h	RSA	1945	M	33
1978	2nd Washie 100 Miler (RSA)	Fisher, Christopher	18:55:50 h	RSA	1953	M	25
1978	2nd Washie 100 Miler (RSA)	Gaddin, Lionel	19:43:40 h	RSA	1944	M	34
1978	2nd Washie 100 Miler (RSA)	Gaylard, Ricky	20:58:35 h	RSA	1929	M	49
1978	2nd Washie 100 Miler (RSA)	Greeff, Casper	14:28:35 h	RSA	1935	M	43
1978	2nd Washie 100 Miler (RSA)	Hugo, Jack	18:55:50 h	RSA	1931	M	47
1978	2nd Washie 100 Miler (RSA)	Keating, Len	13:34:36 h	RSA	1940	M	38
1978	2nd Washie 100 Miler (RSA)	Lace, Anthony	17:54:50 h	RSA	1953	M	25
1978	2nd Washie 100 Miler (RSA)	Park, Dave	15:24:20 h	RSA	1943	M	35
1978	2nd Washie 100 Miler (RSA)	Sparrow, Glynn	21:54:25 h	RSA	1953	M	25
1978	Western States 100 Mile Endurance	Adams, Ken	20:59:00	USA	1943	M	35
1978	Western States 100 Mile Endurance	Ainsleigh, Gordon	22:40:00	USA	1947	M	31
1978	Western States 100 Mile Endurance	Boyle, Charlie	1 day, 4:49:00	USA	1939	M	39
1978	Western States 100 Mile Endurance	Bunnell, Bob	19:48:00	USA	1951	M	27
1978	Western States 100 Mile Endurance	Cain, Harvey	1 day, 5:22:00	USA	1931	M	47
1978	Western States 100 Mile Endurance	Cappis, John	19:49:00	USA	1942	M	36
1978	Western States 100 Mile Endurance	Catlin, Mike	22:48:00	USA	1952	M	26
1978	Western States 100 Mile Endurance	Davis, Rodger	1 day, 4:45:00	USA	1948	M	30
1978	Western States 100 Mile Endurance	Evans, John	22:28:00	USA	1950	M	28
1978	Western States 100 Mile Endurance	Falciola, Bob	1 day, 2:29:00	USA	1944	M	34
1978	Western States 100 Mile Endurance	Farley, Todd	1 day, 0:00:00	USA	1956	M	22
1978	Western States 100 Mile Endurance	Fauss, Jim	1 day, 14:47:00	USA	1941	M	37
1978	Western States 100 Mile Endurance	Gonzalez, Andy	18:50:00	USA	1955	M	23
1978	Western States 100 Mile Endurance	Hansen, Peter	23:57:00	USA	1942	M	36
1978	Western States 100 Mile Endurance	Howard, Jim	21:42:00	USA	1954	M	24
1978	Western States 100 Mile Endurance	Latimer, Douglas	21:38:00	USA	1938	M	40
1978	Western States 100 Mile Endurance	Lenihan, Phil	1 day, 5:34:00	USA	1935	M	43
1978	Western States 100 Mile Endurance	Maher, Joe	23:57:00	USA	1947	M	31
1978	Western States 100 Mile Endurance	Mason, Steve	1 day, 5:39:00	USA	1948	M	30
1978	Western States 100 Mile Endurance	Mattei, Peter	23:29:00	USA	1924	M	54
1978	Western States 100 Mile Endurance	Metcalf, Dean	22:39:00	USA	1943	M	35
1978	Western States 100 Mile Endurance	Nakama, Jeffrey	1 day, 2:39:00	USA	1955	M	23
1978	Western States 100 Mile Endurance	Niederhaus, Dave	1 day, 2:26:00	USA	1941	M	37
1978	Western States 100 Mile Endurance	Paffenbarger, Ralph	23:29:00	USA	1923	M	55
1978	Western States 100 Mile Endurance	Purdy, John	1 day, 4:49:00	USA	1936	M	42
1978	Western States 100 Mile Endurance	Remington, David	1 day, 4:44:00	USA	1941	M	37
1978	Western States 100 Mile Endurance	Rossow, Richard	1 day, 3:58:00	USA	1956	M	22
1978	Western States 100 Mile Endurance	Shirk, Ken (Cowman)	22:39:00	USA	1944	M	34
1978	Western States 100 Mile Endurance	Smythe, Pat	1 day, 5:34:00	USA	1943	W	35
1978	Western States 100 Mile Endurance	Stack, Walter	1 day, 14:47:00	USA	1908	M	70
1979	Old Dominion 100 Mile Endurance Run	Allen, Barbara	22:13:32	USA		W
1979	Old Dominion 100 Mile Endurance Run	Anderson, Murray	1 day, 4:53:49	USA		M
1979	Old Dominion 100 Mile Endurance Run	Appell, Paul	17:57:45	USA	1945	M	34
1979	Old Dominion 100 Mile Endurance Run	Demoney, Nova Edwin	22:18:34	USA	1934	M	45
1979	Old Dominion 100 Mile Endurance Run	Foley, Edward	23:44:06	USA	1949	M	30
1979	Old Dominion 100 Mile Endurance Run	Greene, Michael	23:10:29	USA		M
1979	Old Dominion 100 Mile Endurance Run	Heimiller, Donald	23:17:31	USA	1931	M	48
1979	Old Dominion 100 Mile Endurance Run	Johnson, Johnnie	1 day, 3:43:55	USA		M
1979	Old Dominion 100 Mile Endurance Run	Kendall, John	19:29:49	CAN	1933	M	46
1979	Old Dominion 100 Mile Endurance Run	Kenul, John	1 day, 4:53:49	USA	1943	M	36
1979	Old Dominion 100 Mile Endurance Run	Krolewicz, Raymond	21:16:30	USA	1955	M	24
1979	Old Dominion 100 Mile Endurance Run	Krueger, Don	18:26:30	USA	1957	M	22
1979	Old Dominion 100 Mile Endurance Run	Lawder, William	18:52:56	USA	1947	M	32
1979	Old Dominion 100 Mile Endurance Run	Levri, Elvio	21:06:23	USA	1933	M	46
1979	Old Dominion 100 Mile Endurance Run	MacMillan, Frank	1 day, 3:43:55	USA	1954	M	25
1979	Old Dominion 100 Mile Endurance Run	Monahan, Peter	17:56:46	USA	1934	M	45
1979	Old Dominion 100 Mile Endurance Run	Navadel, George	23:10:27	USA		M
1979	Old Dominion 100 Mile Endurance Run	Pilon, Fred	22:18:34	USA	1946	M	33
1979	Old Dominion 100 Mile Endurance Run	Schell, Gregory	23:11:11	USA	1953	M	26
1979	Old Dominion 100 Mile Endurance Run	Sitter, Richard	21:12:52	USA	1939	M	40
1979	Old Dominion 100 Mile Endurance Run	Snow, Sabin	21:12:52	USA	1942	M	37
1979	Old Dominion 100 Mile Endurance Run	Swanson, Eric	23:55:17	USA		M
1979	Western States 100 Mile Endurance	Allen, Michael	23:20:00	USA	1935	M	44
1979	Western States 100 Mile Endurance	Andriola, John	22:29:38	USA	1954	M	25
1979	Western States 100 Mile Endurance	Boyle, Charlie	1 day, 4:47:11	USA	1939	M	40
1979	Western States 100 Mile Endurance	Bozanich, Frank	18:37:32	USA	1944	M	35
1979	Western States 100 Mile Endurance	Burkett, Dennis	22:32:05	USA	1954	M	25
1979	Western States 100 Mile Endurance	Caffrey, Pat	1 day, 4:38:49	USA	1951	M	28
1979	Western States 100 Mile Endurance	Cain, Harvey	1 day, 0:06:20	USA	1931	M	48
1979	Western States 100 Mile Endurance	Cassell, Jay	23:16:25	USA	1948	M	31
1979	Western States 100 Mile Endurance	Catlin, Mike	16:11:56	USA	1952	M	27
1979	Western States 100 Mile Endurance	Christie, Sid	19:05:30	USA	1946	M	33
1979	Western States 100 Mile Endurance	Clinkenbeard, Mike	20:16:11	USA	1946	M	33
1979	Western States 100 Mile Endurance	Coleman, Fred	18:58:45	USA	1944	M	35
1979	Western States 100 Mile Endurance	Collins, Dick	1 day, 5:44:00	USA	1933	M	46
1979	Western States 100 Mile Endurance	Collins, Jeff	18:32:09	USA	1953	M	26
1979	Western States 100 Mile Endurance	Crawford, Chalon	1 day, 4:54:11	USA	1941	M	38
1979	Western States 100 Mile Endurance	Cross, Gary	23:17:00	USA	1960	M	19
1979	Western States 100 Mile Endurance	Daly, Nick	1 day, 0:15:30	USA	1954	M	25
1979	Western States 100 Mile Endurance	Deer, David	1 day, 3:50:27	USA	1944	M	35
1979	Western States 100 Mile Endurance	Dewell, Ben	23:13:00	USA	1955	M	24
1979	Western States 100 Mile Endurance	Dinges, Richard	23:46:40	USA	1941	M	38
1979	Western States 100 Mile Endurance	Downey, P.J.	23:56:10	USA	1945	M	34
1979	Western States 100 Mile Endurance	Dugan, Gordon	23:28:23	USA	1933	M	46
1979	Western States 100 Mile Endurance	Edwards, Sally	1 day, 2:00:40	USA	1948	W	31
1979	Western States 100 Mile Endurance	Eisenbud, Elliott	23:37:30	USA	1943	M	36
1979	Western States 100 Mile Endurance	Ellingson, Dave	17:36:39	USA	1948	M	31
1979	Western States 100 Mile Endurance	Faerber, Johnny	21:53:26	USA	1936	M	43
1979	Western States 100 Mile Endurance	Fauss, Jim	1 day, 5:34:41	USA	1941	M	38
1979	Western States 100 Mile Endurance	Finke, Warren	20:49:15	USA	1942	M	37
1979	Western States 100 Mile Endurance	Fox, Larry	23:49:17	USA	1923	M	56
1979	Western States 100 Mile Endurance	Gaal, Ken	19:37:52	USA	1940	M	39
1979	Western States 100 Mile Endurance	Garrett, Mike	22:12:40	USA	1956	M	23
1979	Western States 100 Mile Endurance	Garrett, Paul	22:08:59	USA	1956	M	23
1979	Western States 100 Mile Endurance	Hansen, Peter	22:52:05	USA	1942	M	37
1979	Western States 100 Mile Endurance	Harris, Lynn	1 day, 2:12:00	USA	1951	W	28
1979	Western States 100 Mile Endurance	Hearn, Candy	22:53:11	USA	1943	W	36
1979	Western States 100 Mile Endurance	Hoschler, Marc	20:48:58	USA	1951	M	28
1979	Western States 100 Mile Endurance	Hounchell, Dan	21:53:28	USA	1957	M	22
1979	Western States 100 Mile Endurance	Huckaby, John	1 day, 5:58:28	USA	1921	M	58
1979	Western States 100 Mile Endurance	Hughes, Bob	1 day, 1:58:20	USA	1936	M	43
1979	Western States 100 Mile Endurance	Kanieski, John	21:36:05	USA	1946	M	33
1979	Western States 100 Mile Endurance	Kerse, Jim	22:01:27	NZL	1948	M	31
1979	Western States 100 Mile Endurance	Key, T.J. (Tim)	21:45:24	USA	1943	M	36
1979	Western States 100 Mile Endurance	Killackey, Herb	23:46:40	USA	1941	M	38
1979	Western States 100 Mile Endurance	Kinder, Rod	22:27:19	USA	1947	M	32
1979	Western States 100 Mile Endurance	King, Larry	1 day, 5:42:07	USA	1945	M	34
1979	Western States 100 Mile Endurance	Kovacs, Ron	19:31:43	USA	1939	M	40
1979	Western States 100 Mile Endurance	Lapaj, Isa	23:31:16	USA	1951	M	28
1979	Western States 100 Mile Endurance	Larimer, Jim	1 day, 2:29:04	USA	1948	M	31
1979	Western States 100 Mile Endurance	Latimer, Douglas	16:34:49	USA	1938	M	41
1979	Western States 100 Mile Endurance	Lehrer, John	23:07:02	USA	1944	M	35
1979	Western States 100 Mile Endurance	Lengyel, Jerome	1 day, 4:37:14	USA	1935	M	44
1979	Western States 100 Mile Endurance	Lenihan, Phil	22:07:24	USA	1935	M	44
1979	Western States 100 Mile Endurance	Lindquist, Link	21:50:17	USA	1927	M	52
1979	Western States 100 Mile Endurance	Lundblad, Mike	21:53:24	USA	1953	M	26
1979	Western States 100 Mile Endurance	Lyons, Joe	1 day, 0:20:30	USA	1942	M	37
1979	Western States 100 Mile Endurance	Maclise, Deming	23:33:32	USA	1945	M	34
1979	Western States 100 Mile Endurance	Mattei, Peter	22:32:05	USA	1924	M	55
1979	Western States 100 Mile Endurance	Million, Roy	1 day, 4:16:22	USA	1941	M	38
1979	Western States 100 Mile Endurance	Mingo, Paul	21:29:07	USA	1948	M	31
1979	Western States 100 Mile Endurance	Monahan, Peter	18:58:57	USA	1934	M	45
1979	Western States 100 Mile Endurance	Myette, Robert	1 day, 0:08:30	USA	1947	M	32
1979	Western States 100 Mile Endurance	Nourse, Jerry	1 day, 3:38:59	USA	1939	M	40
1979	Western States 100 Mile Endurance	Oakes, Joe	23:02:20	USA	1934	M	45
1979	Western States 100 Mile Endurance	Paffenbarger, Ralph	22:32:05	USA	1923	M	56
1979	Western States 100 Mile Endurance	Parrott, George	23:31:16	USA	1944	M	35
1979	Western States 100 Mile Endurance	Payne, Jody	1 day, 3:05:03	USA	1937	W	42
1979	Western States 100 Mile Endurance	Payne, Ralph	1 day, 3:05:03	USA	1931	M	48
1979	Western States 100 Mile Endurance	Peck, Doug	23:44:50	USA	1955	M	24
1979	Western States 100 Mile Endurance	Ranck, Mike	17:57:19	USA	1951	M	28
1979	Western States 100 Mile Endurance	Romano, Karl	1 day, 4:10:30	USA	1947	M	32
1979	Western States 100 Mile Endurance	Rossow, Richard	1 day, 0:09:50	USA	1956	M	23
1979	Western States 100 Mile Endurance	Schad, Jerry	23:48:03	USA	1950	M	29
1979	Western States 100 Mile Endurance	Shea, Jim	1 day, 5:52:56	USA	1923	M	56
1979	Western States 100 Mile Endurance	Shirk, Ken (Cowman)	1 day, 2:17:01	USA	1944	M	35
1979	Western States 100 Mile Endurance	Sloan, Joe	22:52:05	USA	1935	M	44
1979	Western States 100 Mile Endurance	Smith, Harrison	22:11:42	USA	1927	M	52
1979	Western States 100 Mile Endurance	Smith, Tom	22:47:18	USA	1940	M	39
1979	Western States 100 Mile Endurance	Sproul, Curt	22:17:54	USA	1949	M	30
1979	Western States 100 Mile Endurance	Stok, Karin	1 day, 6:00:00	USA	1960	W	19
1979	Western States 100 Mile Endurance	Suter, Bob	23:26:20	USA	1941	M	38
1979	Western States 100 Mile Endurance	Swannack, Skip	21:56:27	USA	1942	M	37
1979	Western States 100 Mile Endurance	Swanson, Larry	23:36:20	USA	1951	M	28
1979	Western States 100 Mile Endurance	Tracy, Dennis	21:55:23	USA	1947	M	32
1979	Western States 100 Mile Endurance	Tyson, Lono	1 day, 5:31:48	USA	1928	M	51
1979	Western States 100 Mile Endurance	Underwood, Abraham	20:42:50	USA	1938	M	41
1979	Western States 100 Mile Endurance	Wagner, Clayton	21:42:09	USA	1941	M	38
1979	Western States 100 Mile Endurance	Ware, Mark	1 day, 4:54:11	USA	1952	M	27
1979	Western States 100 Mile Endurance	Wehan, Ed	18:49:57	USA	1944	M	35
1979	Western States 100 Mile Endurance	Weigner, Brent	23:39:40	USA	1950	M	29
1979	Western States 100 Mile Endurance	Weil, Jim	23:49:17	USA	1943	M	36
1979	Western States 100 Mile Endurance	Welsh, Jerry	23:33:03	USA	1940	M	39
1979	Western States 100 Mile Endurance	Wexner, Vincent	22:11:44	USA	1942	M	37
1979	Western States 100 Mile Endurance	Wholey, Jim	23:41:11	USA	1946	M	33
1979	Western States 100 Mile Endurance	Williams, Mike	20:30:35	USA	1953	M	26
1979	Western States 100 Mile Endurance	Witwer, Michael	1 day, 5:34:26	USA	1941	M	38
1979	Western States 100 Mile Endurance	Zavortink, Thomas	19:42:29	USA	1939	M	40
1980	1st Wasatch Front 100 Mile (USA)	Rollins, Greg	35:01:21 h	USA		M
1980	1st Wasatch Front 100 Mile (USA)	Staton-Carter, Laurie	35:01:21 h	USA	1952	W	28
1980	4th Washie 100 Miler (RSA)	Archer, George	21:26:14 h	RSA	1947	M	33
1980	4th Washie 100 Miler (RSA)	Ball, John	17:56:16 h	RSA	1927	M	53
1980	4th Washie 100 Miler (RSA)	Barnard, John	22:19:35 h	RSA	1954	M	26
1980	4th Washie 100 Miler (RSA)	Barron, Mark	20:45:38 h	RSA	1954	M	26
1980	4th Washie 100 Miler (RSA)	Bastien, Henri	23:49:34 h	BEL	1909	M	71
1980	4th Washie 100 Miler (RSA)	Bilibana, Tammie	15:23:47 h	RSA	1941	M	39
1980	4th Washie 100 Miler (RSA)	Brouwer, Paul	25:04:40 h	RSA	1950	M	30
1980	4th Washie 100 Miler (RSA)	Camarada, John	22:03:00 h	RSA	1941	M	39
1980	4th Washie 100 Miler (RSA)	Cooper, Ken	22:38:00 h	RSA	1953	M	27
1980	4th Washie 100 Miler (RSA)	Davids, Gordon	23:21:20 h	RSA	1958	M	22
1980	4th Washie 100 Miler (RSA)	Duyvejonck, Marie-Jean	23:49:34 h	RSA	1943	W	37
1980	4th Washie 100 Miler (RSA)	Gaddin, Lionel	19:19:40 h	RSA	1944	M	36
1980	4th Washie 100 Miler (RSA)	Greenberg, Roy	23:44:45 h	RSA	1944	M	36
1980	4th Washie 100 Miler (RSA)	Jennings, David	22:55:54 h	RSA	1957	M	23
1980	4th Washie 100 Miler (RSA)	Joone, Willem	24:37:58 h	RSA	1944	M	36
1980	4th Washie 100 Miler (RSA)	McKissock, Andy	20:33:25 h	RSA	1946	M	34
1980	4th Washie 100 Miler (RSA)	McLeod, Murray	23:51:12 h	RSA	1949	M	31
1980	4th Washie 100 Miler (RSA)	Milani, Michael	19:37:57 h	RSA	1946	M	34
1980	4th Washie 100 Miler (RSA)	Mills, Grenville John	22:38:00 h	RSA	1957	M	23
1980	4th Washie 100 Miler (RSA)	Netshifhefhe, Samson	17:15:48 h	RSA	1947	M	33
1980	4th Washie 100 Miler (RSA)	Neukomm, Frans	21:58:00 h	RSA	1958	M	22
1980	4th Washie 100 Miler (RSA)	Odgers, Peter	22:55:54 h	RSA	1959	M	21
1980	4th Washie 100 Miler (RSA)	Owen, Carol	22:44:02 h	RSA	1944	M	36
1980	4th Washie 100 Miler (RSA)	Park, Dave	16:06:27 h	RSA	1943	M	37
1980	4th Washie 100 Miler (RSA)	Potter, Clive	17:17:19 h	RSA	1948	M	32
1980	4th Washie 100 Miler (RSA)	Spence, Tony	19:25:07 h	RSA	1940	M	40
1980	4th Washie 100 Miler (RSA)	Steidlen, Barry	21:52:56 h	RSA	1944	M	36
1980	4th Washie 100 Miler (RSA)	Swart, Willa	24:37:58 h	RSA	1957	M	23
1980	4th Washie 100 Miler (RSA)	Tarnow, Kai	17:45:24 h	RSA	1939	M	41
1980	4th Washie 100 Miler (RSA)	Waters, Anthony	22:19:35 h	RSA	1955	M	25
1980	4th Washie 100 Miler (RSA)	Wilkinson, Ken	18:05:34 h	RSA	1940	M	40
1980	Old Dominion 100 Mile Endurance Run	Bishop, Phil	20:50:27	USA	1950	M	30
1980	Old Dominion 100 Mile Endurance Run	Bozanich, Frank	15:17:22	USA	1944	M	36
1980	Old Dominion 100 Mile Endurance Run	Demoney, Nova Edwin	22:48:06	USA	1934	M	46
1980	Old Dominion 100 Mile Endurance Run	Devinatz, Victor	23:08:23	USA		M
1980	Old Dominion 100 Mile Endurance Run	Donahue, Rusty	20:51:40	USA	1953	M	27
1980	Old Dominion 100 Mile Endurance Run	Foley, Edward	18:30:54	USA	1949	M	31
1980	Old Dominion 100 Mile Endurance Run	Harper, Bob	16:12:21	USA		M
1980	Old Dominion 100 Mile Endurance Run	Horton, David	21:45:46	USA	1949	M	31
1980	Old Dominion 100 Mile Endurance Run	Knaell, George	1 day, 4:25:55	USA	1939	M	41
1980	Old Dominion 100 Mile Endurance Run	Krueger, Don	23:35:12	USA	1957	M	23
1980	Old Dominion 100 Mile Endurance Run	Lawder, William	17:55:50	USA	1947	M	33
1980	Old Dominion 100 Mile Endurance Run	Levri, Elvio	20:48:36	USA	1933	M	47
1980	Old Dominion 100 Mile Endurance Run	Maxwell, Scott	23:09:44	USA	1950	M	30
1980	Old Dominion 100 Mile Endurance Run	Medaglia, Ernest	1 day, 5:40:53	USA	1930	M	50
1980	Old Dominion 100 Mile Endurance Run	Medaglia, Sue	22:08:17	USA	1935	W	45
1980	Old Dominion 100 Mile Endurance Run	Parcell, David	23:22:56	USA		M
1980	Old Dominion 100 Mile Endurance Run	Pilon, Fred	19:48:37	USA	1946	M	34
1980	Old Dominion 100 Mile Endurance Run	Sitter, Richard	22:28:10	USA	1939	M	41
1980	Old Dominion 100 Mile Endurance Run	Snow, Sabin	19:04:45	USA	1942	M	38
1980	Old Dominion 100 Mile Endurance Run	Wallis, John	1 day, 3:02:33	USA	1937	M	43
1980	Western States 100 Mile Endurance	Albrecht, Hans	23:50:53	USA	1949	M	31
1980	Western States 100 Mile Endurance	Aldous, Jay	23:21:45	USA	1961	M	19
1980	Western States 100 Mile Endurance	Austrheim-Smith, Bjorg	22:15:55	USA	1943	W	37
1980	Western States 100 Mile Endurance	Bailey, Glenn	1 day, 3:32:10	USA	1948	M	32
1980	Western States 100 Mile Endurance	Barthold, Tom	23:52:23	USA	1944	M	36
1980	Western States 100 Mile Endurance	Batt, Dwaine	22:44:01	USA	1935	M	45
1980	Western States 100 Mile Endurance	Beddor, William	1 day, 4:29:48	USA	1927	M	53
1980	Western States 100 Mile Endurance	Belachart, Walter	23:40:54	USA	1928	M	52
1980	Western States 100 Mile Endurance	Belliveau, Richard	22:57:32	USA	1937	M	43
1980	Western States 100 Mile Endurance	Bitter, Patrick	1 day, 5:13:32	USA	1932	M	48
1980	Western States 100 Mile Endurance	Brown, J.J.	1 day, 5:20:44	USA	1945	M	35
1980	Western States 100 Mile Endurance	Bush, Paul	1 day, 3:29:48	USA	1938	M	42
1980	Western States 100 Mile Endurance	Catlin, Mike	18:35:42	USA	1952	M	28
1980	Western States 100 Mile Endurance	Chambers, Craig	23:46:05	USA	1949	M	31
1980	Western States 100 Mile Endurance	Chic, Bob	1 day, 3:00:00	USA	1945	M	35
1980	Western States 100 Mile Endurance	Christensen, Odin	21:19:00	USA	1947	M	33
1980	Western States 100 Mile Endurance	Clark, Rae	20:47:42	USA	1952	M	28
1980	Western States 100 Mile Endurance	Closson, Robert	1 day, 3:44:18	USA	1938	M	42
1980	Western States 100 Mile Endurance	Collins, Dick	1 day, 2:32:39	USA	1933	M	47
1980	Western States 100 Mile Endurance	Conners-Pace, Colleen	23:11:32	USA	1957	W	23
1980	Western States 100 Mile Endurance	Crawford, Chalon	1 day, 4:07:39	USA	1941	M	39
1980	Western States 100 Mile Endurance	Cross, Gary	23:31:31	USA	1960	M	20
1980	Western States 100 Mile Endurance	Daly, Nick	23:51:23	USA	1954	M	26
1980	Western States 100 Mile Endurance	Davidson, Bob	1 day, 2:21:08	USA	1948	M	32
1980	Western States 100 Mile Endurance	Dean, Melda	1 day, 5:05:18	USA	1929	W	51
1980	Western States 100 Mile Endurance	Debenedetti, Dominic	1 day, 4:37:45	USA	1942	M	38
1980	Western States 100 Mile Endurance	Deupree, Harry	1 day, 4:25:14	USA	1938	M	42
1980	Western States 100 Mile Endurance	Devlin, Vincent	1 day, 4:30:44	USA	1937	M	43
1980	Western States 100 Mile Endurance	Dewell, Ben	20:22:48	USA	1955	M	25
1980	Western States 100 Mile Endurance	Dickey, William	1 day, 5:34:57	USA	1939	M	41
1980	Western States 100 Mile Endurance	Dinges, Richard	22:04:33	USA	1941	M	39
1980	Western States 100 Mile Endurance	Driscoll, Mark	19:57:35	USA	1947	M	33
1980	Western States 100 Mile Endurance	Dugan, Gordon	21:16:25	USA	1933	M	47
1980	Western States 100 Mile Endurance	Edmonds, Eric	23:44:02	USA	1954	M	26
1980	Western States 100 Mile Endurance	Edmundson, Jim	1 day, 4:35:06	USA		M
1980	Western States 100 Mile Endurance	Edwards, Sally	22:13:44	USA	1948	W	32
1980	Western States 100 Mile Endurance	Eisenbud, Elliott	1 day, 2:40:37	USA	1943	M	37
1980	Western States 100 Mile Endurance	Eisenbud, Helene	1 day, 5:19:47	USA	1945	W	35
1980	Western States 100 Mile Endurance	Fauss, Jim	23:47:10	USA	1941	M	39
1980	Western States 100 Mile Endurance	Ferguson, David	23:14:59	USA	1939	M	41
1980	Western States 100 Mile Endurance	Fonseca, Richard	1 day, 3:12:40	USA	1935	M	45
1980	Western States 100 Mile Endurance	Fox, Larry	1 day, 4:10:56	USA	1923	M	57
1980	Western States 100 Mile Endurance	Gaal, Stephen	1 day, 4:07:30	USA	1934	M	46
1980	Western States 100 Mile Endurance	Gatton, Larry	1 day, 3:06:46	USA	1951	M	29
1980	Western States 100 Mile Endurance	Gibbs, Larry	1 day, 4:44:47	USA	1942	M	38
1980	Western States 100 Mile Endurance	Goldman, Paul	1 day, 5:29:36	USA	1924	M	56
1980	Western States 100 Mile Endurance	Goodhead, Richard	1 day, 1:16:02	USA	1937	M	43
1980	Western States 100 Mile Endurance	Guinan, Tim	23:26:20	USA	1947	M	33
1980	Western States 100 Mile Endurance	Hanna, Bob	1 day, 5:46:34	USA	1937	M	43
1980	Western States 100 Mile Endurance	Haymond, Mark	1 day, 3:38:42	USA	1944	M	36
1980	Western States 100 Mile Endurance	Haynes, Robert	1 day, 2:52:47	USA	1932	M	48
1980	Western States 100 Mile Endurance	Hicks, Michael	1 day, 2:13:42	USA	1942	M	38
1980	Western States 100 Mile Endurance	Hicks, Tim	21:53:18	USA	1943	M	37
1980	Western States 100 Mile Endurance	Holtel, Bob	1 day, 2:08:36	USA	1932	M	48
1980	Western States 100 Mile Endurance	Hoover, Charles	22:57:32	USA	1949	M	31
1980	Western States 100 Mile Endurance	Hoschler, Marc	21:31:37	USA	1951	M	29
1980	Western States 100 Mile Endurance	Johnson, Gordon	23:03:53	USA	1945	M	35
1980	Western States 100 Mile Endurance	Kahn, Larry	1 day, 4:23:07	USA	1947	M	33
1980	Western States 100 Mile Endurance	Kanieski, John	21:51:37	USA	1946	M	34
1980	Western States 100 Mile Endurance	Kavanaugh, Jim	1 day, 5:41:57	USA	1948	M	32
1980	Western States 100 Mile Endurance	Kendall, John	23:17:29	CAN	1933	M	47
1980	Western States 100 Mile Endurance	Killackey, Herb	23:01:25	USA	1941	M	39
1980	Western States 100 Mile Endurance	Leckman, Glen	1 day, 4:49:22	USA	1951	M	29
1980	Western States 100 Mile Endurance	Levin, Michael	1 day, 4:31:39	USA	1943	M	37
1980	Western States 100 Mile Endurance	Lewis, Nicki	1 day, 2:21:08	USA	1933	W	47
1980	Western States 100 Mile Endurance	Lindquist, Link	23:33:45	USA	1927	M	53
1980	Western States 100 Mile Endurance	MacIntosh, Don	23:34:33	USA	1932	M	48
1980	Western States 100 Mile Endurance	Madewell, Bruce	21:52:07	USA	1946	M	34
1980	Western States 100 Mile Endurance	Maricle, Martha	23:20:12	USA	1933	W	47
1980	Western States 100 Mile Endurance	Mason, Cathy	1 day, 4:23:07	USA	1950	W	30
1980	Western States 100 Mile Endurance	McKean, Bill	18:52:12	USA	1950	M	30
1980	Western States 100 Mile Endurance	McManus, Tom	1 day, 2:08:36	USA	1937	M	43
1980	Western States 100 Mile Endurance	Melanson, Russ	22:59:00	USA	1935	M	45
1980	Western States 100 Mile Endurance	Mersereau, Charles	1 day, 4:45:50	USA	1924	M	56
1980	Western States 100 Mile Endurance	Metcalf, Dean	23:22:38	USA	1943	M	37
1980	Western States 100 Mile Endurance	Million, Roy	1 day, 4:25:14	USA	1941	M	39
1980	Western States 100 Mile Endurance	Morrow, Michael	22:19:29	USA	1950	M	30
1980	Western States 100 Mile Endurance	Moyles, Jim	23:30:48	USA	1952	M	28
1980	Western States 100 Mile Endurance	Murcott, Robert	1 day, 4:18:59	USA	1946	M	34
1980	Western States 100 Mile Endurance	Myette, Robert	22:57:32	USA	1947	M	33
1980	Western States 100 Mile Endurance	Notch, John	23:10:16	USA	1949	M	31
1980	Western States 100 Mile Endurance	Owen, Michael	23:16:36	USA	1944	M	36
1980	Western States 100 Mile Endurance	Pabalan, Joselina	1 day, 5:34:55	USA	1952	W	28
1980	Western States 100 Mile Endurance	Papp, Steven	1 day, 5:33:24	USA	1943	M	37
1980	Western States 100 Mile Endurance	Parrott, George	22:24:06	USA	1944	M	36
1980	Western States 100 Mile Endurance	Pellon, Jim	22:55:50	USA	1950	M	30
1980	Western States 100 Mile Endurance	Perkins, Howard	1 day, 2:23:11	USA	1944	M	36
1980	Western States 100 Mile Endurance	Perlman, Eric	1 day, 4:42:09	USA	1951	M	29
1980	Western States 100 Mile Endurance	Peterson, Orval	1 day, 2:13:42	USA	1938	M	42
1980	Western States 100 Mile Endurance	Pike, Robert	1 day, 0:57:30	USA	1937	M	43
1980	Western States 100 Mile Endurance	Reese, Mark	23:28:40	USA	1950	M	30
1980	Western States 100 Mile Endurance	Remington, David	22:08:19	USA	1941	M	39
1980	Western States 100 Mile Endurance	Richards, John	23:36:22	USA	1932	M	48
1980	Western States 100 Mile Endurance	Ripperger, Gerald	23:34:31	USA	1959	M	21
1980	Western States 100 Mile Endurance	Robie, Wendy	1 day, 4:46:25	USA	1948	W	32
1980	Western States 100 Mile Endurance	Ross, Robert	23:46:05	USA	1943	M	37
1980	Western States 100 Mile Endurance	Rotkis, Tom	23:22:55	USA	1948	M	32
1980	Western States 100 Mile Endurance	Rutlinski, Carl	23:46:22	USA	1940	M	40
1980	Western States 100 Mile Endurance	Ruttenberg, Gary	1 day, 3:44:18	USA	1946	M	34
1980	Western States 100 Mile Endurance	Savage, Charles	23:46:57	USA	1947	M	33
1980	Western States 100 Mile Endurance	Scannell, Joan	1 day, 1:23:24	USA	1946	W	34
1980	Western States 100 Mile Endurance	Scott, Deanne	1 day, 5:15:25	USA	1942	W	38
1980	Western States 100 Mile Endurance	Senich, Steve	22:40:54	USA	1951	M	29
1980	Western States 100 Mile Endurance	Simpkin, Scott	23:11:32	USA	1953	M	27
1980	Western States 100 Mile Endurance	Smith, Tim	1 day, 4:10:56	USA	1940	M	40
1980	Western States 100 Mile Endurance	Stansauk, Gary	1 day, 0:43:17	USA	1951	M	29
1980	Western States 100 Mile Endurance	Stroud, Carol	1 day, 3:29:57	USA	1943	W	37
1980	Western States 100 Mile Endurance	Sutton, Dale	1 day, 4:29:48	USA	1939	M	41
1980	Western States 100 Mile Endurance	Swannack, Skip	23:42:26	USA	1942	M	38
1980	Western States 100 Mile Endurance	Tanimoto, Herb	23:58:44	USA	1948	M	32
1980	Western States 100 Mile Endurance	Thiering, Jim	23:04:17	USA	1937	M	43
1980	Western States 100 Mile Endurance	Tocco, Andre	22:04:53	USA	1936	M	44
1980	Western States 100 Mile Endurance	Tyson, Lono	1 day, 5:19:49	USA	1928	M	52
1980	Western States 100 Mile Endurance	Wade, Mike	23:17:37	USA	1952	M	28
1980	Western States 100 Mile Endurance	Wagner, Clayton	23:40:43	USA	1941	M	39
1980	Western States 100 Mile Endurance	Walker, Carol	1 day, 5:24:19	USA	1951	W	29
1980	Western States 100 Mile Endurance	Warnock, Gerald	1 day, 1:33:20	USA	1934	M	46
1980	Western States 100 Mile Endurance	Waser, Shlomo	1 day, 3:08:36	USA	1945	M	35
1980	Western States 100 Mile Endurance	Weigle, Bill	19:53:30	USA	1941	M	39
1980	Western States 100 Mile Endurance	Welpton, Sherman	1 day, 4:05:09	USA	1935	M	45
1980	Western States 100 Mile Endurance	Wexner, Vincent	22:05:48	USA	1942	M	38
1980	Western States 100 Mile Endurance	Williams, Ed	1 day, 2:53:42	USA	1929	M	51
1980	Western States 100 Mile Endurance	Wright, Robert	1 day, 5:15:25	USA	1936	M	44
1980	Western States 100 Mile Endurance	Zavortink, Thomas	21:46:28	USA	1939	M	41
1981	5th Washie 100 Miler (RSA)	Adams, Joseph	21:56:47 h	RSA	1958	M	23
1981	5th Washie 100 Miler (RSA)	Archer, Errol	16:53:59 h	RSA	1951	M	30
1981	5th Washie 100 Miler (RSA)	Bakker, Anthony	23:27:03 h	RSA	1945	M	36
1981	5th Washie 100 Miler (RSA)	Ball, John	18:01:30 h	RSA	1927	M	54
1981	5th Washie 100 Miler (RSA)	Barbour, George	19:26:51 h	RSA	1943	M	38
1981	5th Washie 100 Miler (RSA)	Berry, Tony	18:22:54 h	RSA	1936	M	45
1981	5th Washie 100 Miler (RSA)	Booysen, Pieter	18:17:40 h	RSA	1951	M	30
1981	5th Washie 100 Miler (RSA)	Camacho, Jose	23:31:23 h	RSA	1948	M	33
1981	5th Washie 100 Miler (RSA)	Cave, John	18:28:09 h	RSA	1949	M	32
1981	5th Washie 100 Miler (RSA)	Cossey, Arthur	16:21:06 h	RSA	1941	M	40
1981	5th Washie 100 Miler (RSA)	Cowan, Aubrey	19:46:42 h	RSA	1930	M	51
1981	5th Washie 100 Miler (RSA)	de Goede, Theunis	22:09:48 h	RSA	1944	M	37
1981	5th Washie 100 Miler (RSA)	Doyle, Arthur	18:38:21 h	RSA	1936	M	45
1981	5th Washie 100 Miler (RSA)	Duyvejonck, Marie-Jean	20:56:23 h	RSA	1943	W	38
1981	5th Washie 100 Miler (RSA)	Eva, Milton	19:01:01 h	RSA	1952	M	29
1981	5th Washie 100 Miler (RSA)	Fisher, Christopher	15:24:25 h	RSA	1953	M	28
1981	5th Washie 100 Miler (RSA)	Fitz, Jeffrey	19:04:38 h	RSA	1934	M	47
1981	5th Washie 100 Miler (RSA)	Gaddin, Lionel	18:19:17 h	RSA	1944	M	37
1981	5th Washie 100 Miler (RSA)	Graham, Warwick	18:10:25 h	RSA	1939	M	42
1981	5th Washie 100 Miler (RSA)	Hooke, Cheryl	23:00:00 h	RSA	1962	W	19
1981	5th Washie 100 Miler (RSA)	Jay, Pierre	23:15:47 h	RSA	1951	M	30
1981	5th Washie 100 Miler (RSA)	Joubert, Pieter	17:42:50 h	RSA	1942	M	39
1981	5th Washie 100 Miler (RSA)	Karolyi, Mitch	21:16:42 h	RSA	1932	M	49
1981	5th Washie 100 Miler (RSA)	Keeling, Brian	19:28:52 h	RSA	1953	M	28
1981	5th Washie 100 Miler (RSA)	Keeling, Vic	19:28:52 h	RSA	1929	M	52
1981	5th Washie 100 Miler (RSA)	Kelly, Michael	21:13:43 h	RSA	1942	M	39
1981	5th Washie 100 Miler (RSA)	McLeod, Murray	18:55:20 h	RSA	1949	M	32
1981	5th Washie 100 Miler (RSA)	Milani, Michael	16:21:06 h	RSA	1946	M	35
1981	5th Washie 100 Miler (RSA)	Mills, Grenville John	21:29:14 h	RSA	1957	M	24
1981	5th Washie 100 Miler (RSA)	Mortimore, Pat	19:43:48 h	RSA	1940	M	41
1981	5th Washie 100 Miler (RSA)	Murray, Brian	21:10:03 h	RSA	1949	M	32
1981	5th Washie 100 Miler (RSA)	Murray, Gordon	22:32:00 h	RSA	1937	M	44
1981	5th Washie 100 Miler (RSA)	Naaidoo, Poobie	16:36:57 h	RSA	1947	M	34
1981	5th Washie 100 Miler (RSA)	Nell, Vasco	23:15:47 h	RSA	1945	M	36
1981	5th Washie 100 Miler (RSA)	Netshifhefhe, Samson	15:20:26 h	RSA	1947	M	34
1981	5th Washie 100 Miler (RSA)	Nettleton, Ox	20:34:28 h	RSA	1932	M	49
1981	5th Washie 100 Miler (RSA)	Odgers, Peter	22:19:05 h	RSA	1959	M	22
1981	5th Washie 100 Miler (RSA)	Oreilly, Stephen	23:34:15 h	RSA	1959	M	22
1981	5th Washie 100 Miler (RSA)	Owen, Carol	22:19:05 h	RSA	1944	M	37
1981	5th Washie 100 Miler (RSA)	Park, Dave	17:40:52 h	RSA	1943	M	38
1981	5th Washie 100 Miler (RSA)	Parvus, Philip	21:10:03 h	RSA	1946	M	35
1981	5th Washie 100 Miler (RSA)	Paterson, Glen	20:34:28 h	RSA	1939	M	42
1981	5th Washie 100 Miler (RSA)	Perry, Tony	22:09:48 h	RSA	1947	M	34
1981	5th Washie 100 Miler (RSA)	Phillips, Peter	18:58:10 h	RSA	1941	M	40
1981	5th Washie 100 Miler (RSA)	Prins, Vernon	21:17:54 h	RSA	1955	M	26
1981	5th Washie 100 Miler (RSA)	Purdon, Patrick	24:49:26 h	RSA	1958	M	23
1981	5th Washie 100 Miler (RSA)	Quail, Cuan	18:37:23 h	RSA	1952	M	29
1981	5th Washie 100 Miler (RSA)	Saayman, Manie	13:48:05 h	RSA	1939	M	42
1981	5th Washie 100 Miler (RSA)	Sicherman, Horst	17:00:06 h	RSA	1941	M	40
1981	5th Washie 100 Miler (RSA)	Slater, Henry	21:56:12 h	RSA	1959	M	22
1981	5th Washie 100 Miler (RSA)	Spence, Tony	19:38:45 h	RSA	1940	M	41
1981	5th Washie 100 Miler (RSA)	Steyn, Casper	15:05:58 h	RSA	1934	M	47
1981	5th Washie 100 Miler (RSA)	Taylor, Glenn	18:15:40 h	RSA	1946	M	35
1981	5th Washie 100 Miler (RSA)	Totham, John	19:34:39 h	RSA	1944	M	37
1981	5th Washie 100 Miler (RSA)	Turner, Micky	17:51:33 h	RSA	1946	M	35
1981	5th Washie 100 Miler (RSA)	Underwood, Don	18:01:30 h	RSA	1946	M	35
1981	5th Washie 100 Miler (RSA)	van Rooyen, Johan	22:48:12 h	RSA	1948	M	33
1981	5th Washie 100 Miler (RSA)	Vogel, Frans	21:56:12 h	RSA	1952	M	29
1981	5th Washie 100 Miler (RSA)	Wagner, Richard	18:34:55 h	RSA	1935	M	46
1981	5th Washie 100 Miler (RSA)	Ward, Derick	17:15:15 h	RSA	1955	M	26
1981	5th Washie 100 Miler (RSA)	Ward, Eddie	21:23:46 h	RSA	1953	M	28
1981	5th Washie 100 Miler (RSA)	Whitley, Charles	21:28:00 h	RSA	1945	M	36
1981	5th Washie 100 Miler (RSA)	Wilkinson, Ken	16:34:08 h	RSA	1940	M	41
1981	5th Washie 100 Miler (RSA)	Wrede, Keith	22:48:12 h	RSA	1960	M	21
1981	Western States 100 Mile Endurance	Ackerman, Reinhard	1 day, 1:51:00	USA	1924	M	57
1981	Western States 100 Mile Endurance	Ainsleigh, Gordon	22:55:00	USA	1947	M	34
1981	Western States 100 Mile Endurance	Appenzeller, Otto	1 day, 2:56:00	USA	1928	M	53
1981	Western States 100 Mile Endurance	Austrheim-Smith, Bjorg	18:46:00	USA	1943	W	38
1981	Western States 100 Mile Endurance	Barr, Steven	23:16:00	USA	1956	M	25
1981	Western States 100 Mile Endurance	Beaupre, Al	1 day, 4:47:00	USA	1930	M	51
1981	Western States 100 Mile Endurance	Beddor, William	1 day, 2:14:00	USA	1927	M	54
1981	Western States 100 Mile Endurance	Belliveau, Richard	21:03:00	USA	1937	M	44
1981	Western States 100 Mile Endurance	Bentson, Jim	1 day, 4:11:00	USA	1945	M	36
1981	Western States 100 Mile Endurance	Bowker, Bryan	23:54:00	USA	1948	M	33
1981	Western States 100 Mile Endurance	Brynes, Allen	1 day, 1:52:00	USA	1953	M	28
1981	Western States 100 Mile Endurance	Burger, Dennis	22:35:00	USA	1944	M	37
1981	Western States 100 Mile Endurance	Callinan, Gavin	1 day, 2:48:00	USA	1933	M	48
1981	Western States 100 Mile Endurance	Cedergreen, Bob	23:08:00	USA	1948	M	33
1981	Western States 100 Mile Endurance	Chambers, Craig	21:14:00	USA	1949	M	32
1981	Western States 100 Mile Endurance	Christensen, Odin	19:25:00	USA	1947	M	34
1981	Western States 100 Mile Endurance	Clark, Rae	18:44:00	USA	1952	M	29
1981	Western States 100 Mile Endurance	Clement, Karen	1 day, 3:18:00	USA	1947	W	34
1981	Western States 100 Mile Endurance	Clement, Mark	1 day, 3:17:00	USA	1940	M	41
1981	Western States 100 Mile Endurance	Clements, Bill	21:48:00	USA	1958	M	23
1981	Western States 100 Mile Endurance	Clinkenbeard, Mike	1 day, 5:13:00	USA	1946	M	35
1981	Western States 100 Mile Endurance	Closson, Robert	1 day, 4:22:00	USA	1938	M	43
1981	Western States 100 Mile Endurance	Coffey, John	22:35:00	USA	1955	M	26
1981	Western States 100 Mile Endurance	Collins, Dick	23:11:00	USA	1933	M	48
1981	Western States 100 Mile Endurance	Covell, Gary	23:34:00	USA	1942	M	39
1981	Western States 100 Mile Endurance	Crawford, Chalon	1 day, 5:16:00	USA	1941	M	40
1981	Western States 100 Mile Endurance	Creehan, Patrick	23:09:00	USA	1942	M	39
1981	Western States 100 Mile Endurance	Cross, Gary	23:18:00	USA	1960	M	21
1981	Western States 100 Mile Endurance	Dahl, Orin	23:09:00	USA	1935	M	46
1981	Western States 100 Mile Endurance	Davis, William	20:35:00	USA	1946	M	35
1981	Western States 100 Mile Endurance	Debenedetti, Dominic	23:34:00	USA	1942	M	39
1981	Western States 100 Mile Endurance	Deer, David	23:11:00	USA	1944	M	37
1981	Western States 100 Mile Endurance	Devlin, Emily	1 day, 3:25:00	USA	1943	W	38
1981	Western States 100 Mile Endurance	Devlin, Vincent	22:54:00	USA	1937	M	44
1981	Western States 100 Mile Endurance	Diekmeyer, Dieter	1 day, 2:59:00	USA	1933	M	48
1981	Western States 100 Mile Endurance	Drake, James	1 day, 2:53:00	USA	1940	M	41
1981	Western States 100 Mile Endurance	Dunn, Fred	23:28:00	USA	1929	M	52
1981	Western States 100 Mile Endurance	Edwards, Sally	20:07:00	USA	1948	W	33
1981	Western States 100 Mile Endurance	Eisenbud, Elliott	1 day, 0:46:00	USA	1943	M	38
1981	Western States 100 Mile Endurance	Eisenbud, Helene	1 day, 2:33:00	USA	1945	W	36
1981	Western States 100 Mile Endurance	Facchino, Dennis	1 day, 1:59:00	USA	1940	M	41
1981	Western States 100 Mile Endurance	Fanning, Donald	1 day, 5:57:00	USA	1948	M	33
1981	Western States 100 Mile Endurance	Fauss, Jim	23:45:00	USA	1941	M	40
1981	Western States 100 Mile Endurance	Ferguson, David	23:06:00	USA	1939	M	42
1981	Western States 100 Mile Endurance	Fisher, Red	1 day, 3:59:00	USA	1953	M	28
1981	Western States 100 Mile Endurance	Garnett, Paul	23:47:00	USA	1948	M	33
1981	Western States 100 Mile Endurance	Gleason, Redmond	1 day, 5:37:00	USA	1935	M	46
1981	Western States 100 Mile Endurance	Goodhead, Richard	21:25:00	USA	1937	M	44
1981	Western States 100 Mile Endurance	Guinan, Tim	22:43:00	USA	1947	M	34
1981	Western States 100 Mile Endurance	Hanson, Peter	23:24:00	USA	1943	M	38
1981	Western States 100 Mile Endurance	Haynes, Robert	23:42:00	USA	1932	M	49
1981	Western States 100 Mile Endurance	Hendricks, Paul	1 day, 4:41:00	USA	1944	M	37
1981	Western States 100 Mile Endurance	Henry, Howard	1 day, 4:07:00	USA	1921	M	60
1981	Western States 100 Mile Endurance	Hewitt, Carol	1 day, 1:52:00	USA	1948	W	33
1981	Western States 100 Mile Endurance	Holtel, Bob	1 day, 2:20:00	USA	1932	M	49
1981	Western States 100 Mile Endurance	Honeck, Barbara	1 day, 5:24:00	USA	1953	W	28
1981	Western States 100 Mile Endurance	Hooper, Edward	1 day, 5:21:00	USA	1939	M	42
1981	Western States 100 Mile Endurance	Hoover, Charles	21:39:00	USA	1949	M	32
1981	Western States 100 Mile Endurance	Hoschler, Marc	21:12:00	USA	1951	M	30
1981	Western States 100 Mile Endurance	Howard, Jim	16:02:37	USA	1954	M	27
1981	Western States 100 Mile Endurance	Hughes, Bob	23:43:00	USA	1936	M	45
1981	Western States 100 Mile Endurance	Jaber, Steve	23:08:00	USA	1951	M	30
1981	Western States 100 Mile Endurance	Johnson, Gordon	22:49:00	USA	1945	M	36
1981	Western States 100 Mile Endurance	Kanieski, John	20:11:00	USA	1946	M	35
1981	Western States 100 Mile Endurance	Key, T.J. (Tim)	21:23:00	USA	1943	M	38
1981	Western States 100 Mile Endurance	King, Bob	1 day, 5:16:00	USA	1942	M	39
1981	Western States 100 Mile Endurance	King, Larry	1 day, 4:55:00	USA	1945	M	36
1981	Western States 100 Mile Endurance	Kovacs, Ron	23:28:00	USA	1939	M	42
1981	Western States 100 Mile Endurance	Labelle, Bruce	18:36:00	USA	1956	M	25
1981	Western States 100 Mile Endurance	Largent, Kim	22:55:00	USA	1942	W	39
1981	Western States 100 Mile Endurance	Latimer, Douglas	16:02:37	USA	1938	M	43
1981	Western States 100 Mile Endurance	Letl, Dennis	1 day, 5:15:00	USA	1937	M	44
1981	Western States 100 Mile Endurance	Levin, Michael	1 day, 3:05:00	USA	1943	M	38
1981	Western States 100 Mile Endurance	Lewis, Nicki	22:42:00	USA	1933	W	48
1981	Western States 100 Mile Endurance	Livermore, Mo	1 day, 4:47:00	USA	1952	W	29
1981	Western States 100 Mile Endurance	Lopez, Alan	1 day, 4:47:00	USA	1942	M	39
1981	Western States 100 Mile Endurance	Maclise, Deming	1 day, 4:32:00	USA	1945	M	36
1981	Western States 100 Mile Endurance	Madewell, Bruce	20:58:00	USA	1946	M	35
1981	Western States 100 Mile Endurance	Maple, Randall	23:40:00	USA	1948	M	33
1981	Western States 100 Mile Endurance	Maricle, Martha	23:48:00	USA	1933	W	48
1981	Western States 100 Mile Endurance	Martin, Daniel	23:47:00	USA	1947	M	34
1981	Western States 100 Mile Endurance	Martin, Daniel	1 day, 4:37:00	USA	1944	M	37
1981	Western States 100 Mile Endurance	Martin, Kathy	1 day, 3:01:00	USA	1950	W	31
1981	Western States 100 Mile Endurance	Mason, Cathy	1 day, 3:11:00	USA	1950	W	31
1981	Western States 100 Mile Endurance	Mauldin, Bruce	1 day, 3:42:00	USA	1948	M	33
1981	Western States 100 Mile Endurance	McCaulley, Scotty	1 day, 4:32:00	USA	1945	M	36
1981	Western States 100 Mile Endurance	McDermott, Bill	17:39:00	USA	1952	M	29
1981	Western States 100 Mile Endurance	McGrath, Michael	1 day, 4:47:00	USA	1943	M	38
1981	Western States 100 Mile Endurance	McManus, Tom	23:09:00	USA	1937	M	44
1981	Western States 100 Mile Endurance	Melanson, Russ	23:16:00	USA	1935	M	46
1981	Western States 100 Mile Endurance	Morris, Gary	1 day, 4:49:00	USA	1940	M	41
1981	Western States 100 Mile Endurance	Muscatel, Steve	1 day, 0:46:00	USA	1946	M	35
1981	Western States 100 Mile Endurance	Myette, Robert	1 day, 0:59:00	USA	1947	M	34
1981	Western States 100 Mile Endurance	Naslund, John	1 day, 2:14:00	USA	1950	M	31
1981	Western States 100 Mile Endurance	Niederhaus, Dave	22:23:00	USA	1941	M	40
1981	Western States 100 Mile Endurance	Nielson, Fred	1 day, 4:32:00	USA	1951	M	30
1981	Western States 100 Mile Endurance	Nightingill, Les	1 day, 4:08:00	USA	1950	M	31
1981	Western States 100 Mile Endurance	Owen, Michael	21:56:00	USA	1953	M	28
1981	Western States 100 Mile Endurance	Pabalan, Joselina	23:50:00	USA	1952	W	29
1981	Western States 100 Mile Endurance	Paffenbarger, Ralph	23:37:00	USA	1923	M	58
1981	Western States 100 Mile Endurance	Parks, Ron	1 day, 2:51:00	USA	1946	M	35
1981	Western States 100 Mile Endurance	Payne, Jody	22:26:00	USA	1939	W	42
1981	Western States 100 Mile Endurance	Pellon, Jim	18:23:00	USA	1950	M	31
1981	Western States 100 Mile Endurance	Peterson, Bill	23:45:00	USA	1923	M	58
1981	Western States 100 Mile Endurance	Peterson, Orin	22:13:00	USA	1937	M	44
1981	Western States 100 Mile Endurance	Pike, Robert	23:34:00	USA	1937	M	44
1981	Western States 100 Mile Endurance	Popolizio, Michael	1 day, 3:34:00	USA	1946	M	35
1981	Western States 100 Mile Endurance	Provost, Richard	1 day, 3:52:00	USA	1946	M	35
1981	Western States 100 Mile Endurance	Ranck, Mike	22:23:00	USA	1951	M	30
1981	Western States 100 Mile Endurance	Reese, Paul	1 day, 2:52:00	USA	1918	M	63
1981	Western States 100 Mile Endurance	Richards, John	22:20:00	USA	1932	M	49
1981	Western States 100 Mile Endurance	Riggs, Arthur	23:14:00	USA	1946	M	35
1981	Western States 100 Mile Endurance	Robie, Wendy	1 day, 5:13:00	USA	1948	W	33
1981	Western States 100 Mile Endurance	Ruttenberg, Gary	23:34:00	USA	1946	M	35
1981	Western States 100 Mile Endurance	Scott, Dennis	23:30:00	USA	1948	M	33
1981	Western States 100 Mile Endurance	Shirk, Ken (Cowman)	22:55:00	USA	1944	M	37
1981	Western States 100 Mile Endurance	Silverman, Saul	23:21:00	USA	1943	M	38
1981	Western States 100 Mile Endurance	Simpkin, Scott	22:29:00	USA	1953	M	28
1981	Western States 100 Mile Endurance	Steinmetz, C.H. (Charles)	1 day, 3:24:00	USA	1929	M	52
1981	Western States 100 Mile Endurance	Stephens, Jason W.	23:53:00	USA	1942	M	39
1981	Western States 100 Mile Endurance	Stroud, Carol	23:53:00	USA	1943	W	38
1981	Western States 100 Mile Endurance	Suter, Bob	23:40:00	USA	1941	M	40
1981	Western States 100 Mile Endurance	Sutton, Dale	1 day, 3:34:00	USA	1939	M	42
1981	Western States 100 Mile Endurance	Swannack, Skip	23:36:00	USA	1942	M	39
1981	Western States 100 Mile Endurance	Tanimoto, Herb	22:54:00	USA	1948	M	33
1981	Western States 100 Mile Endurance	Telford, Max	22:26:00	USA	1936	M	45
1981	Western States 100 Mile Endurance	Tempey, Craig	1 day, 4:44:00	USA	1944	M	37
1981	Western States 100 Mile Endurance	Thiering, Jim	23:00:00	USA	1937	M	44
1981	Western States 100 Mile Endurance	Thompson, Eric	21:25:00	USA	1951	M	30
1981	Western States 100 Mile Endurance	Thompson, Roger	1 day, 4:19:00	USA	1942	M	39
1981	Western States 100 Mile Endurance	Twietmeyer, Tim	22:03:00	USA	1958	M	23
1981	Western States 100 Mile Endurance	Tyson, Lono	1 day, 2:08:00	USA	1928	M	53
1981	Western States 100 Mile Endurance	Vander Kooij, N.N.	1 day, 3:19:00	USA	1935	M	46
1981	Western States 100 Mile Endurance	Vandeusen, Robert	1 day, 4:43:00	USA	1948	M	33
1981	Western States 100 Mile Endurance	Warnock, Gerald	23:52:00	USA	1934	M	47
1981	Western States 100 Mile Endurance	Waser, Shlomo	1 day, 2:28:00	USA	1945	M	36
1981	Western States 100 Mile Endurance	Weigle, Bill	18:16:00	USA	1941	M	40
1981	Western States 100 Mile Endurance	Welpton, Sherman	1 day, 4:28:00	USA	1935	M	46
1981	Western States 100 Mile Endurance	Wexner, Vincent	22:02:00	USA	1942	M	39
1981	Western States 100 Mile Endurance	Whittingslow, Keith	1 day, 2:32:00	USA	1939	M	42
1981	Western States 100 Mile Endurance	Wiley, Julia	1 day, 5:42:00	USA	1937	W	44
1981	Western States 100 Mile Endurance	Wilson, Charles	23:53:00	USA	1944	M	37
1981	Western States 100 Mile Endurance	Wiltse, Jeff	1 day, 0:53:00	USA	1960	M	21
1981	Western States 100 Mile Endurance	Winch, Joe	1 day, 3:30:00	USA	1956	M	25
1981	Western States 100 Mile Endurance	Ynzunza, Raul	22:51:00	USA	1939	M	42
1981	Western States 100 Mile Endurance	Zavortink, Thomas	21:45:00	USA	1939	M	42
1982	3rd Wasatch Front 100 Mile (USA)	Athey, William	35:25:53 h	USA	1959	M	23
1982	3rd Wasatch Front 100 Mile (USA)	Dewell, Ben	30:05:32 h	USA	1955	M	27
1982	3rd Wasatch Front 100 Mile (USA)	Gillis, James	35:25:53 h	USA	1933	M	49
1982	6th Washie 100 Miler (RSA)	Ball, John	18:02:58 h	RSA	1927	M	55
1982	6th Washie 100 Miler (RSA)	Benjamin, George	22:47:52 h	RSA	1955	M	27
1982	6th Washie 100 Miler (RSA)	Berry, Tony	19:10:40 h	RSA	1936	M	46
1982	6th Washie 100 Miler (RSA)	Booysen, Pieter	19:38:55 h	RSA	1951	M	31
1982	6th Washie 100 Miler (RSA)	Boshoff, Adolf	17:55:42 h	RSA		M
1982	6th Washie 100 Miler (RSA)	Botha, Ben	20:55:54 h	RSA	1941	M	41
1982	6th Washie 100 Miler (RSA)	Botha, Max	14:22:47 h	RSA	1940	M	42
1982	6th Washie 100 Miler (RSA)	Burger, Niel	20:46:44 h	RSA	1948	M	34
1982	6th Washie 100 Miler (RSA)	Burton, Neville	16:53:47 h	RSA	1947	M	35
1982	6th Washie 100 Miler (RSA)	Carr, John	25:03:07 h	RSA	1942	M	40
1982	6th Washie 100 Miler (RSA)	Cloete, Elton	22:56:34 h	RSA	1929	M	53
1982	6th Washie 100 Miler (RSA)	Cossey, Arthur	17:10:51 h	RSA	1941	M	41
1982	6th Washie 100 Miler (RSA)	Cruickshank, Roy	16:42:30 h	RSA	1948	M	34
1982	6th Washie 100 Miler (RSA)	Damster, Rodney	25:41:47 h	RSA		M
1982	6th Washie 100 Miler (RSA)	Davids, Gordon	25:03:07 h	RSA	1958	M	24
1982	6th Washie 100 Miler (RSA)	Doo, Mickey	16:13:48 h	RSA	1935	M	47
1982	6th Washie 100 Miler (RSA)	Duyvejonck, Marie-Jean	21:20:00 h	RSA	1943	W	39
1982	6th Washie 100 Miler (RSA)	Ephraim, Neville	16:12:28 h	RSA	1949	M	33
1982	6th Washie 100 Miler (RSA)	Esterhuizen, Johannes	18:11:56 h	RSA	1962	M	20
1982	6th Washie 100 Miler (RSA)	Eva, Milton	19:34:58 h	RSA	1952	M	30
1982	6th Washie 100 Miler (RSA)	Fisher, Christopher	17:55:42 h	RSA	1953	M	29
1982	6th Washie 100 Miler (RSA)	Gaddin, Lionel	18:51:22 h	RSA	1944	M	38
1982	6th Washie 100 Miler (RSA)	Gibson-Taylor, Chucker	15:05:44 h	RSA	1945	M	37
1982	6th Washie 100 Miler (RSA)	Greenberg, Roy	22:22:35 h	RSA	1944	M	38
1982	6th Washie 100 Miler (RSA)	Gxakaza, Thomas	16:08:25 h	RSA	1949	M	33
1982	6th Washie 100 Miler (RSA)	Hahn, Ralph	20:17:28 h	RSA	1937	M	45
1982	6th Washie 100 Miler (RSA)	Hand, Tony	25:39:37 h	RSA		M
1982	6th Washie 100 Miler (RSA)	Hlahlana, George	23:06:30 h	RSA		M
1982	6th Washie 100 Miler (RSA)	Howell, Tony	21:34:57 h	RSA	1945	M	37
1982	6th Washie 100 Miler (RSA)	Hugo, Jack	18:11:39 h	RSA	1931	M	51
1982	6th Washie 100 Miler (RSA)	Janse van Rensburg, Louis	20:26:56 h	RSA	1956	M	26
1982	6th Washie 100 Miler (RSA)	Jordan, Brian	19:40:25 h	RSA	1952	M	30
1982	6th Washie 100 Miler (RSA)	Joubert, Pieter	17:55:42 h	RSA	1942	M	40
1982	6th Washie 100 Miler (RSA)	Karolyi, Mitch	22:21:51 h	RSA	1932	M	50
1982	6th Washie 100 Miler (RSA)	Keeling, Vic	22:55:18 h	RSA	1929	M	53
1982	6th Washie 100 Miler (RSA)	Kinsey, Dave	19:10:40 h	RSA	1949	M	33
1982	6th Washie 100 Miler (RSA)	Levitt, Tony	14:26:06 h	RSA	1950	M	32
1982	6th Washie 100 Miler (RSA)	Locke, Tony	23:06:30 h	RSA	1958	M	24
1982	6th Washie 100 Miler (RSA)	Louw, Cassie	20:29:53 h	RSA		M
1982	6th Washie 100 Miler (RSA)	McDonald, Fred	20:29:53 h	RSA		M
1982	6th Washie 100 Miler (RSA)	McLeod, Murray	22:21:29 h	RSA	1949	M	33
1982	6th Washie 100 Miler (RSA)	Milani, Michael	19:24:18 h	RSA	1946	M	36
1982	6th Washie 100 Miler (RSA)	Mills, Grenville John	21:06:39 h	RSA	1957	M	25
1982	6th Washie 100 Miler (RSA)	Minaar, Isak	21:18:20 h	RSA		M
1982	6th Washie 100 Miler (RSA)	Mitchell, Greg	22:43:34 h	RSA	1950	M	32
1982	6th Washie 100 Miler (RSA)	Moolman, Jacobus	22:47:52 h	RSA		M
1982	6th Washie 100 Miler (RSA)	Murray, Gordon	22:29:15 h	RSA	1937	M	45
1982	6th Washie 100 Miler (RSA)	Nell, Vasco	22:55:18 h	RSA	1945	M	37
1982	6th Washie 100 Miler (RSA)	Nieuwoudt, Dewald	23:28:34 h	RSA	1955	M	27
1982	6th Washie 100 Miler (RSA)	Nolte, Steve	17:10:16 h	RSA	1947	M	35
1982	6th Washie 100 Miler (RSA)	Odendaal, Fredrik Fritz	22:20:12 h	RSA	1941	M	41
1982	6th Washie 100 Miler (RSA)	Odgers, Peter	23:27:28 h	RSA	1959	M	23
1982	6th Washie 100 Miler (RSA)	Oreilly, Stephen	22:47:47 h	RSA	1959	M	23
1982	6th Washie 100 Miler (RSA)	Park, Dave	16:29:02 h	RSA	1943	M	39
1982	6th Washie 100 Miler (RSA)	Parvus, Philip	18:31:34 h	RSA	1946	M	36
1982	6th Washie 100 Miler (RSA)	Payne, Derrick	18:19:20 h	RSA	1938	M	44
1982	6th Washie 100 Miler (RSA)	Prins, Vernon	21:48:02 h	RSA	1955	M	27
1982	6th Washie 100 Miler (RSA)	Quail, Cuan	18:01:12 h	RSA	1952	M	30
1982	6th Washie 100 Miler (RSA)	Rex, John	22:10:24 h	RSA		M
1982	6th Washie 100 Miler (RSA)	Roos, Tommy	20:29:53 h	RSA	1934	M	48
1982	6th Washie 100 Miler (RSA)	Rudman, Jerrit	18:36:20 h	RSA	1954	M	28
1982	6th Washie 100 Miler (RSA)	Saayman, Manie	13:13:38 h	RSA	1939	M	43
1982	6th Washie 100 Miler (RSA)	Sayers, Charles	20:17:21 h	RSA	1944	M	38
1982	6th Washie 100 Miler (RSA)	Sicherman, Horst	20:19:58 h	RSA	1941	M	41
1982	6th Washie 100 Miler (RSA)	Slater, Henry	23:59:59 h	RSA	1959	M	23
1982	6th Washie 100 Miler (RSA)	Smith, Terry	17:47:38 h	RSA	1949	M	33
1982	6th Washie 100 Miler (RSA)	Spence, Tony	19:52:22 h	RSA	1940	M	42
1982	6th Washie 100 Miler (RSA)	Steyn, Casper	15:56:28 h	RSA	1934	M	48
1982	6th Washie 100 Miler (RSA)	Stoltz, Danny	25:26:36 h	RSA	1940	M	42
1982	6th Washie 100 Miler (RSA)	Stoltz, Jan	25:14:00 h	RSA	1942	M	40
1982	6th Washie 100 Miler (RSA)	Sukel, Tony	17:21:18 h	RSA	1933	M	49
1982	6th Washie 100 Miler (RSA)	Sumner, Yvonne	17:24:30 h	RSA	1935	W	47
1982	6th Washie 100 Miler (RSA)	Taylor, Glenn	20:48:29 h	RSA	1946	M	36
1982	6th Washie 100 Miler (RSA)	Underwood, Don	18:20:52 h	RSA	1946	M	36
1982	6th Washie 100 Miler (RSA)	van Blerk, Johnny	25:10:00 h	RSA		M
1982	6th Washie 100 Miler (RSA)	van Deventer, Richard	15:17:17 h	RSA	1946	M	36
1982	6th Washie 100 Miler (RSA)	van Dyk, Johan	25:31:39 h	RSA	1962	M	20
1982	6th Washie 100 Miler (RSA)	van Tslot, Bik	23:07:04 h	RSA	1936	M	46
1982	6th Washie 100 Miler (RSA)	Venter, Flip	22:14:05 h	RSA	1943	M	39
1982	6th Washie 100 Miler (RSA)	Vermooten, Simon	21:33:35 h	RSA	1952	M	30
1982	6th Washie 100 Miler (RSA)	Vogel, Frans	22:43:34 h	RSA	1952	M	30
1982	6th Washie 100 Miler (RSA)	Vorster, Johan	16:15:24 h	RSA	1956	M	26
1982	6th Washie 100 Miler (RSA)	Ward, Derick	19:34:30 h	RSA	1955	M	27
1982	6th Washie 100 Miler (RSA)	Watts, Keith	19:36:46 h	RSA	1944	M	38
1982	6th Washie 100 Miler (RSA)	Wilmot, Michael	18:44:02 h	RSA	1942	M	40
1982	Western States 100 Mile Endurance	Ainsleigh, Gordon	22:33:00	USA	1947	M	35
1982	Western States 100 Mile Endurance	Allison, Ronald	23:37:00	USA	1941	M	41
1982	Western States 100 Mile Endurance	Anacker, Edward	1 day, 5:31:00	USA	1921	M	61
1982	Western States 100 Mile Endurance	Appenzeller, Otto	1 day, 1:20:00	USA	1928	M	54
1982	Western States 100 Mile Endurance	Arnold, Howard	1 day, 4:26:00	USA	1934	M	48
1982	Western States 100 Mile Endurance	Austrheim-Smith, Bjorg	18:23:00	USA	1943	W	39
1982	Western States 100 Mile Endurance	Bandur, John	21:27:00	USA	1937	M	45
1982	Western States 100 Mile Endurance	Barr, Steven	21:30:00	USA	1956	M	26
1982	Western States 100 Mile Endurance	Bassler, Gloria	1 day, 4:58:00	USA	1937	W	45
1982	Western States 100 Mile Endurance	Beadle, Bill	1 day, 1:51:00	USA	1947	M	35
1982	Western States 100 Mile Endurance	Bechtel, Jonathan	1 day, 11:52:00	USA	1944	M	38
1982	Western States 100 Mile Endurance	Beddor, William	22:55:00	USA	1927	M	55
1982	Western States 100 Mile Endurance	Belliveau, Richard	19:51:00	USA	1937	M	45
1982	Western States 100 Mile Endurance	Bentson, Jim	1 day, 1:50:00	USA	1945	M	37
1982	Western States 100 Mile Endurance	Billingsley, George	1 day, 5:27:00	USA	1922	M	60
1982	Western States 100 Mile Endurance	Brantigan, Richard	23:34:00	USA	1944	M	38
1982	Western States 100 Mile Endurance	Brieger, Katharine	1 day, 3:45:00	USA	1933	W	49
1982	Western States 100 Mile Endurance	Brown, Stanford	1 day, 5:56:00	USA	1950	M	32
1982	Western States 100 Mile Endurance	Bruner, Robert	21:07:00	CAN	1938	M	44
1982	Western States 100 Mile Endurance	Burke, James	1 day, 3:51:00	USA	1936	M	46
1982	Western States 100 Mile Endurance	Burkett, Dennis	23:38:00	USA	1954	M	28
1982	Western States 100 Mile Endurance	Bush, Paul	23:24:00	USA	1938	M	44
1982	Western States 100 Mile Endurance	Butera, James	1 day, 1:14:00	USA	1947	M	35
1982	Western States 100 Mile Endurance	Cain, Leo	1 day, 5:10:00	USA	1939	M	43
1982	Western States 100 Mile Endurance	Caminati, Debbie	1 day, 4:36:00	USA	1955	W	27
1982	Western States 100 Mile Endurance	Campbell, Clay	22:43:00	USA	1935	M	47
1982	Western States 100 Mile Endurance	Cavett, Robert	1 day, 3:58:00	USA	1940	M	42
1982	Western States 100 Mile Endurance	Chambers, Craig	23:14:00	USA	1949	M	33
1982	Western States 100 Mile Endurance	Chappel, John	1 day, 4:47:00	USA	1931	M	51
1982	Western States 100 Mile Endurance	Chorley, Don	1 day, 5:05:00	USA	1934	M	48
1982	Western States 100 Mile Endurance	Christman, Paul	1 day, 2:40:00	USA	1943	M	39
1982	Western States 100 Mile Endurance	Clark, Rae	18:50:00	USA	1952	M	30
1982	Western States 100 Mile Endurance	Closson, Robert	23:59:00	USA	1938	M	44
1982	Western States 100 Mile Endurance	Clover, James	23:24:00	USA	1942	M	40
1982	Western States 100 Mile Endurance	Coffee, Dennis	1 day, 0:55:00	USA	1948	M	34
1982	Western States 100 Mile Endurance	Coffey, John	17:48:00	USA	1955	M	27
1982	Western States 100 Mile Endurance	Collins, Dick	1 day, 3:23:00	USA	1933	M	49
1982	Western States 100 Mile Endurance	Collins, Jeff	23:04:00	USA	1953	M	29
1982	Western States 100 Mile Endurance	Cooper, Georgette	1 day, 5:08:00	USA	1952	W	30
1982	Western States 100 Mile Endurance	Copeland, Fred	23:29:00	USA	1944	M	38
1982	Western States 100 Mile Endurance	Creel-Mattingly, Melinda	1 day, 2:13:00	USA	1957	W	25
1982	Western States 100 Mile Endurance	Cross, Gary	21:31:00	USA	1960	M	22
1982	Western States 100 Mile Endurance	Dahl, Orin	1 day, 1:27:00	USA	1935	M	47
1982	Western States 100 Mile Endurance	Davis, William	18:10:00	USA	1946	M	36
1982	Western States 100 Mile Endurance	Dean, Thomas	23:00:00	USA	1946	M	36
1982	Western States 100 Mile Endurance	Deloria, Paul	23:06:00	USA	1945	M	37
1982	Western States 100 Mile Endurance	Devlin, Emily	1 day, 4:38:00	USA	1943	W	39
1982	Western States 100 Mile Endurance	Dewell, Ben	18:18:00	USA	1955	M	27
1982	Western States 100 Mile Endurance	Dinges, Richard	20:39:00	USA	1941	M	41
1982	Western States 100 Mile Endurance	Dow, Gary	1 day, 4:24:00	USA	1946	M	36
1982	Western States 100 Mile Endurance	Doyle, Valerie	22:42:00	USA	1942	W	40
1982	Western States 100 Mile Endurance	Driscoll, Mark	23:29:00	USA	1947	M	35
1982	Western States 100 Mile Endurance	Emer, Howard	1 day, 5:05:00	USA	1950	M	32
1982	Western States 100 Mile Endurance	Esposito, John	22:26:00	USA	1957	M	25
1982	Western States 100 Mile Endurance	Ferguson, Charles	21:51:00	USA	1941	M	41
1982	Western States 100 Mile Endurance	Finley, Robert	1 day, 2:13:00	USA	1955	M	27
1982	Western States 100 Mile Endurance	Fisher, Red	22:57:00	USA	1953	M	29
1982	Western States 100 Mile Endurance	Frizzell, Roy	1 day, 5:03:00	USA	1959	M	23
1982	Western States 100 Mile Endurance	Galloni, Peter	23:42:00	USA	1935	M	47
1982	Western States 100 Mile Endurance	Gamble, Russell	1 day, 2:24:00	USA	1950	M	32
1982	Western States 100 Mile Endurance	Garnett, Paul	22:42:00	USA	1948	M	34
1982	Western States 100 Mile Endurance	Garrigues, Ed	23:33:00	USA	1938	M	44
1982	Western States 100 Mile Endurance	Gerber, Theresa	1 day, 3:45:00	USA	1949	W	33
1982	Western States 100 Mile Endurance	Gills, James	23:33:00	USA	1935	M	47
1982	Western States 100 Mile Endurance	Glassman, David	1 day, 3:51:00	USA	1943	M	39
1982	Western States 100 Mile Endurance	Goodhead, Joanne	1 day, 3:13:00	USA	1940	W	42
1982	Western States 100 Mile Endurance	Griffin, Jon	1 day, 5:25:00	USA	1939	M	43
1982	Western States 100 Mile Endurance	Hall, George	23:34:00	USA	1951	M	31
1982	Western States 100 Mile Endurance	Hamada, Kenneth	1 day, 3:00:00	USA	1940	M	42
1982	Western States 100 Mile Endurance	Haynes, Robert	1 day, 2:38:00	USA	1932	M	50
1982	Western States 100 Mile Endurance	Herman, Wally	1 day, 5:23:00	CAN	1925	M	57
1982	Western States 100 Mile Endurance	Hill, Ted	1 day, 5:31:00	USA	1939	M	43
1982	Western States 100 Mile Endurance	Holtel, Bob	1 day, 3:08:00	USA	1932	M	50
1982	Western States 100 Mile Endurance	Homes, Randy	1 day, 4:30:00	USA	1954	M	28
1982	Western States 100 Mile Endurance	Honig, James	1 day, 1:05:00	USA	1943	M	39
1982	Western States 100 Mile Endurance	Honse, Stuart	1 day, 2:29:00	USA	1942	M	40
1982	Western States 100 Mile Endurance	Hoover, Charles	21:50:00	USA	1949	M	33
1982	Western States 100 Mile Endurance	Hoschler, Marc	20:45:00	USA	1951	M	31
1982	Western States 100 Mile Endurance	Hudson, David	1 day, 3:53:00	USA	1948	M	34
1982	Western States 100 Mile Endurance	Ianacone, Eric	22:30:00	USA	1947	M	35
1982	Western States 100 Mile Endurance	Innes, David	22:36:00	USA	1948	M	34
1982	Western States 100 Mile Endurance	Jackson, Moe	1 day, 5:12:00	USA	1950	M	32
1982	Western States 100 Mile Endurance	Jackson, Scott	1 day, 2:04:00	USA	1934	M	48
1982	Western States 100 Mile Endurance	Johnson, Gregg	1 day, 4:30:00	USA	1947	M	35
1982	Western States 100 Mile Endurance	Johnson, Walt	1 day, 4:26:00	USA	1930	M	52
1982	Western States 100 Mile Endurance	Kanieski, John	19:41:00	USA	1946	M	36
1982	Western States 100 Mile Endurance	Kinahan, L.J. (Lawrence)	1 day, 5:34:00	USA	1948	M	34
1982	Western States 100 Mile Endurance	King, Jim	16:17:00	USA	1957	M	25
1982	Western States 100 Mile Endurance	Krosch, Gary	1 day, 3:44:00	USA	1948	M	34
1982	Western States 100 Mile Endurance	Labelle, Bruce	17:45:00	USA	1956	M	26
1982	Western States 100 Mile Endurance	LaPlant, Carol	1 day, 4:24:00	USA	1947	W	35
1982	Western States 100 Mile Endurance	Latimer, Douglas	18:47:00	USA	1938	M	44
1982	Western States 100 Mile Endurance	Lee, Paul	1 day, 4:43:00	USA	1939	M	43
1982	Western States 100 Mile Endurance	Lobel, Joel	1 day, 1:28:00	USA	1945	M	37
1982	Western States 100 Mile Endurance	Lopez, Alan	22:56:00	USA	1942	M	40
1982	Western States 100 Mile Endurance	Maddieson, Ian	20:59:00	USA	1942	M	40
1982	Western States 100 Mile Endurance	Martin, Daniel	21:43:00	USA	1947	M	35
1982	Western States 100 Mile Endurance	Martyn, Marcia	1 day, 5:27:00	USA	1939	W	43
1982	Western States 100 Mile Endurance	Mattei, Peter	1 day, 5:07:00	USA	1924	M	58
1982	Western States 100 Mile Endurance	Maynard, Rex	21:47:00	USA	1944	M	38
1982	Western States 100 Mile Endurance	McCarthy, Willis	23:17:00	USA	1955	M	27
1982	Western States 100 Mile Endurance	Melanson, Russ	1 day, 3:03:00	USA	1935	M	47
1982	Western States 100 Mile Endurance	Mensching, Jim	23:44:00	USA	1947	M	35
1982	Western States 100 Mile Endurance	Mensching, Joe	1 day, 4:01:00	USA	1944	M	38
1982	Western States 100 Mile Endurance	Meskinen, James	22:26:00	USA	1944	M	38
1982	Western States 100 Mile Endurance	Metcalf, Dean	22:38:00	USA	1943	M	39
1982	Western States 100 Mile Endurance	Mills, Scott	21:29:00	USA	1951	M	31
1982	Western States 100 Mile Endurance	Moses, Bob	1 day, 3:33:00	USA	1946	M	36
1982	Western States 100 Mile Endurance	Moyles, Jim	21:49:00	USA	1952	M	30
1982	Western States 100 Mile Endurance	Muchow, Lee	22:40:00	USA	1940	M	42
1982	Western States 100 Mile Endurance	Muscatel, Steve	22:19:00	USA	1946	M	36
1982	Western States 100 Mile Endurance	Nichols, Alan	1 day, 5:21:00	USA	1930	M	52
1982	Western States 100 Mile Endurance	Nightingill, Les	1 day, 2:13:00	USA	1950	M	32
1982	Western States 100 Mile Endurance	Padburn, James	1 day, 4:45:00	USA	1948	M	34
1982	Western States 100 Mile Endurance	Papp, Steven	23:44:00	USA	1943	M	39
1982	Western States 100 Mile Endurance	Peavy, George	1 day, 5:58:00	USA	1931	M	51
1982	Western States 100 Mile Endurance	Pelechaty, Mike	21:48:00	USA	1954	M	28
1982	Western States 100 Mile Endurance	Pellon, Jim	17:22:00	USA	1950	M	32
1982	Western States 100 Mile Endurance	Perry, Tom	22:48:00	USA	1945	M	37
1982	Western States 100 Mile Endurance	Porter, Ken	1 day, 5:40:00	USA	1946	M	36
1982	Western States 100 Mile Endurance	Poxon, Carol	1 day, 5:28:00	USA	1952	W	30
1982	Western States 100 Mile Endurance	Provost, Richard	22:59:00	USA	1946	M	36
1982	Western States 100 Mile Endurance	Pycior, Donald	1 day, 3:43:00	USA	1938	M	44
1982	Western States 100 Mile Endurance	Reading, Kensyl	23:12:00	USA	1947	M	35
1982	Western States 100 Mile Endurance	Richardson, Potato	1 day, 3:15:00	USA	1943	M	39
1982	Western States 100 Mile Endurance	Robinson, Wally	1 day, 4:22:00	USA	1947	M	35
1982	Western States 100 Mile Endurance	Rodenburg, Clifton	23:45:00	USA	1949	M	33
1982	Western States 100 Mile Endurance	Ross, Robert	22:09:00	USA	1943	M	39
1982	Western States 100 Mile Endurance	Rossow, Richard	23:38:00	USA	1956	M	26
1982	Western States 100 Mile Endurance	Rotkis, Tom	19:06:00	USA	1948	M	34
1982	Western States 100 Mile Endurance	Ruttenberg, Gary	23:15:00	USA	1946	M	36
1982	Western States 100 Mile Endurance	Samuelson, David	22:08:00	USA	1950	M	32
1982	Western States 100 Mile Endurance	Savage, Charles	21:19:00	USA	1947	M	35
1982	Western States 100 Mile Endurance	Saylor, David	1 day, 2:57:00	USA	1937	M	45
1982	Western States 100 Mile Endurance	Scannell, Joan	23:06:00	USA	1946	W	36
1982	Western States 100 Mile Endurance	Schrock, Doug	22:54:00	USA	1953	M	29
1982	Western States 100 Mile Endurance	Schwartz, Arthur	1 day, 2:04:00	USA	1946	M	36
1982	Western States 100 Mile Endurance	Seed, Randolph	1 day, 2:37:00	USA	1933	M	49
1982	Western States 100 Mile Endurance	Shanley, Dick	23:21:00	USA	1942	M	40
1982	Western States 100 Mile Endurance	Sherwood, Thomas	1 day, 5:23:00	USA	1939	M	43
1982	Western States 100 Mile Endurance	Shiel, Wally	21:43:00	USA	1951	M	31
1982	Western States 100 Mile Endurance	Shirk, Ken (Cowman)	23:09:00	USA	1944	M	38
1982	Western States 100 Mile Endurance	Shultis, Christine	1 day, 4:56:00	USA	1939	W	43
1982	Western States 100 Mile Endurance	Smith, William	1 day, 3:18:00	USA	1935	M	47
1982	Western States 100 Mile Endurance	Stansauk, Gary	20:27:00	USA	1951	M	31
1982	Western States 100 Mile Endurance	Stearns, Cecil	1 day, 4:30:00	USA	1937	M	45
1982	Western States 100 Mile Endurance	Stephens, Jason W.	23:53:00	USA	1942	M	40
1982	Western States 100 Mile Endurance	Sullivan, Michael	1 day, 2:44:00	USA	1960	M	22
1982	Western States 100 Mile Endurance	Sutton, Dale	1 day, 2:36:00	USA	1939	M	43
1982	Western States 100 Mile Endurance	Szpakowski, Jean-Luc	1 day, 3:36:00	USA	1948	M	34
1982	Western States 100 Mile Endurance	Tanzer, Herb	21:01:00	USA	1952	M	30
1982	Western States 100 Mile Endurance	Taylor, Pete	23:48:00	USA	1944	M	38
1982	Western States 100 Mile Endurance	Taylor, Thomas	1 day, 2:11:00	USA	1954	M	28
1982	Western States 100 Mile Endurance	Thomas, Bill	21:40:00	USA	1957	M	25
1982	Western States 100 Mile Endurance	Thompson, Roger	23:41:00	USA	1942	M	40
1982	Western States 100 Mile Endurance	Touchstone, Carl	1 day, 4:55:00	USA	1940	M	42
1982	Western States 100 Mile Endurance	Twietmeyer, Tim	22:53:00	USA	1958	M	24
1982	Western States 100 Mile Endurance	Tyson, Lono	23:23:00	USA	1928	M	54
1982	Western States 100 Mile Endurance	Ullrich, Reinhold	1 day, 5:58:00	USA	1927	M	55
1982	Western States 100 Mile Endurance	Vernon, Robert	1 day, 2:58:00	USA	1934	M	48
1982	Western States 100 Mile Endurance	Volkenand, Robert	22:44:00	USA	1930	M	52
1982	Western States 100 Mile Endurance	Waddell, Sandy	23:43:00	USA	1941	W	41
1982	Western States 100 Mile Endurance	Wade, Robert	23:37:00	USA	1943	M	39
1982	Western States 100 Mile Endurance	Walker, Judy	23:14:00	USA	1953	W	29
1982	Western States 100 Mile Endurance	Warren, John	1 day, 4:39:00	USA	1939	M	43
1982	Western States 100 Mile Endurance	Weadock, Edward	1 day, 5:41:00	USA	1932	M	50
1982	Western States 100 Mile Endurance	Wehan, Ed	21:25:00	USA	1944	M	38
1982	Western States 100 Mile Endurance	Weigle, Bill	23:11:00	USA	1941	M	41
1982	Western States 100 Mile Endurance	Welpton, Sherman	1 day, 4:47:00	USA	1935	M	47
1982	Western States 100 Mile Endurance	Wenger, Stanley	1 day, 5:23:00	USA	1939	M	43
1982	Western States 100 Mile Endurance	Wilcox, Tom	23:30:00	USA	1954	M	28
1982	Western States 100 Mile Endurance	Williams, Frank	23:15:00	USA	1943	M	39
1982	Western States 100 Mile Endurance	Winter, Ted	23:05:00	USA	1938	M	44
1982	Western States 100 Mile Endurance	Witwer, Michael	1 day, 4:20:00	USA	1941	M	41
1982	Western States 100 Mile Endurance	Yee, Bobby	21:45:00	USA	1950	M	32
1982	Western States 100 Mile Endurance	Zavortink, Thomas	22:27:00	USA	1939	M	43
1983	100-Meilen-Lauf für Frauen	Blasberg, Ursula	19:20:16	GER	1937	W	46
1983	100-Meilen-Lauf für Frauen	Falke, Elfriede	23:25:10	GER	1920	W	63
1983	100-Meilen-Lauf für Frauen	Fricker, Claudia	21:01:30	SUI	1942	W	41
1983	100-Meilen-Lauf für Frauen	Hahn, Helga	22:47:10	GER	1934	W	49
1983	100-Meilen-Lauf für Frauen	Kiddy, Sandra	15:40:50	USA	1936	W	47
1983	100-Meilen-Lauf für Frauen	Kuno, Monika	16:01:33	GER	1943	W	40
1983	100-Meilen-Lauf für Frauen	Mönikes, Ingeborg	19:31:30	GER	1935	W	48
1983	100-Meilen-Lauf für Frauen	Reisert, Irene	18:58:02	GER	1941	W	42
1983	100-Meilen-Lauf für Frauen	Reisert, Waltraud	16:36:57	GER	1939	W	44
1983	100-Meilen-Lauf für Frauen	Schmitter, Sigrid	1 day, 0:29:01	GER	1931	W	52
1983	100-Meilen-Lauf für Frauen	Schröder, Gerda	19:20:16	GER	1929	W	54
1983	100-Meilen-Lauf für Frauen	Thiemer, Maria	1 day, 1:40:10	GER	1935	W	48
1983	100-Meilen-Lauf für Frauen	Weinbrenner, Helga	21:12:17	GER	1943	W	40
1983	100-Meilen-Lauf für Frauen	Zollmann, Marie-Elisabeth	20:37:36	GER	1941	W	42
1983	1st Leadville Trail 100 Mile (USA)	Binder, Albert	27:56:26 h	USA	1945	M	38
1983	1st Leadville Trail 100 Mile (USA)	Cross, Gary	27:36:24 h	USA	1960	M	23
1983	1st Leadville Trail 100 Mile (USA)	Hamilton, Skip	20:11:18 h	USA	1945	M	38
1983	1st Leadville Trail 100 Mile (USA)	Lapkass, Andy	25:16:24 h	USA	1958	M	25
1983	1st Leadville Trail 100 Mile (USA)	Lapkass, John	25:10:19 h	USA	1957	M	26
1983	1st Leadville Trail 100 Mile (USA)	Lisak, Mark	26:24:13 h	USA	1956	M	27
1983	1st Leadville Trail 100 Mile (USA)	Mink, Barry	28:39:22 h	USA	1941	M	42
1983	1st Leadville Trail 100 Mile (USA)	Schwartz, Arthur	27:23:16 h	USA	1946	M	37
1983	1st Leadville Trail 100 Mile (USA)	Webster, Dick	27:25:42 h	USA	1938	M	45
1983	1st Leadville Trail 100 Mile (USA)	Weigner, Brent	29:31:25 h	USA	1949	M	34
1983	4th Wasatch Front 100 Mile (USA)	Aldous, Jay	32:09:40 h	USA	1961	M	22
1983	4th Wasatch Front 100 Mile (USA)	Alsop, Paul	31:31:23 h	USA	1942	M	41
1983	4th Wasatch Front 100 Mile (USA)	Athey, William	35:18:47 h	USA	1959	M	24
1983	4th Wasatch Front 100 Mile (USA)	Casteran, Rene	28:50:24 h	USA	1947	M	36
1983	4th Wasatch Front 100 Mile (USA)	Cooper, Jim	33:51:44 h	USA	1955	M	28
1983	4th Wasatch Front 100 Mile (USA)	Cross, Gary	26:06:42 h	USA	1960	M	23
1983	4th Wasatch Front 100 Mile (USA)	Dewell, Ben	22:50:46 h	USA	1955	M	28
1983	4th Wasatch Front 100 Mile (USA)	Douglas Jr., Damon	33:04:49 h	USA	1960	M	23
1983	4th Wasatch Front 100 Mile (USA)	Douglas, Damon	33:04:49 h	USA	1934	M	49
1983	4th Wasatch Front 100 Mile (USA)	Elton, Stan	29:04:15 h	USA	1963	M	20
1983	4th Wasatch Front 100 Mile (USA)	Gerguson, Charles	26:27:00 h	USA	1940	M	43
1983	4th Wasatch Front 100 Mile (USA)	Gillis, James	35:18:47 h	USA	1933	M	50
1983	4th Wasatch Front 100 Mile (USA)	Landis, Robert	22:04:18 h	USA	1956	M	27
1983	4th Wasatch Front 100 Mile (USA)	May, Rick	33:51:44 h	USA	1948	M	35
1983	4th Wasatch Front 100 Mile (USA)	Pilon, Fred	33:04:52 h	USA	1946	M	37
1983	4th Wasatch Front 100 Mile (USA)	Riemer, Frederick	34:38:46 h	USA	1947	M	36
1983	4th Wasatch Front 100 Mile (USA)	Ririe, Kevin	34:31:29 h	USA	1960	M	23
1983	4th Wasatch Front 100 Mile (USA)	Scott, Dennis	31:44:44 h	USA	1948	M	35
1983	4th Wasatch Front 100 Mile (USA)	Stahl, Shane	33:19:31 h	USA	1947	M	36
1983	4th Wasatch Front 100 Mile (USA)	Staton-Carter, Laurie	32:02:05 h	USA	1952	W	31
1983	7th Washie 100 Miler (RSA)	Ball, John	20:08:55 h	RSA	1927	M	56
1983	7th Washie 100 Miler (RSA)	Bastien, Henri	20:52:07 h	BEL	1909	M	74
1983	7th Washie 100 Miler (RSA)	Booysen, Pieter	19:49:29 h	RSA	1951	M	32
1983	7th Washie 100 Miler (RSA)	Burton, Trevor	22:55:24 h	RSA	1948	M	35
1983	7th Washie 100 Miler (RSA)	Claassen, Jacobus	22:42:46 h	RSA	1946	M	37
1983	7th Washie 100 Miler (RSA)	Coetzee, Gerrie	22:42:46 h	RSA	1943	M	40
1983	7th Washie 100 Miler (RSA)	Conradie, Francois	25:53:15 h	RSA		M
1983	7th Washie 100 Miler (RSA)	Conradie, Johan	22:25:44 h	RSA	1941	M	42
1983	7th Washie 100 Miler (RSA)	Cossey, Arthur	19:44:01 h	RSA	1941	M	42
1983	7th Washie 100 Miler (RSA)	Crouch, Joe	14:14:00 h	RSA	1935	M	48
1983	7th Washie 100 Miler (RSA)	Darroll, Peter	16:45:07 h	RSA	1945	M	38
1983	7th Washie 100 Miler (RSA)	de Ruyck, Tony	19:27:30 h	RSA	1936	M	47
1983	7th Washie 100 Miler (RSA)	Deere, John	22:17:15 h	RSA	1955	M	28
1983	7th Washie 100 Miler (RSA)	Deere, Leon	22:46:53 h	RSA	1960	M	23
1983	7th Washie 100 Miler (RSA)	Douglas, Andrew	21:40:28 h	RSA	1949	M	34
1983	7th Washie 100 Miler (RSA)	du Plooy, Willie	22:42:46 h	RSA	1944	M	39
1983	7th Washie 100 Miler (RSA)	Duggan, Allan	21:40:28 h	RSA	1948	M	35
1983	7th Washie 100 Miler (RSA)	Duyvejonck, Marie-Jean	20:52:07 h	RSA	1943	W	40
1983	7th Washie 100 Miler (RSA)	Ephraim, Neville	19:15:39 h	RSA	1949	M	34
1983	7th Washie 100 Miler (RSA)	Eva, Milton	20:46:14 h	RSA	1952	M	31
1983	7th Washie 100 Miler (RSA)	Ferreira, Edmund	19:02:57 h	RSA	1959	M	24
1983	7th Washie 100 Miler (RSA)	Finlay, Dave	19:22:12 h	RSA	1955	M	28
1983	7th Washie 100 Miler (RSA)	Grobler, Jan	23:27:53 h	RSA	1951	M	32
1983	7th Washie 100 Miler (RSA)	Gxakaza, Thomas	13:14:56 h	RSA	1949	M	34
1983	7th Washie 100 Miler (RSA)	Hartman, Charles	21:32:09 h	RSA	1955	M	28
1983	7th Washie 100 Miler (RSA)	Holder, Hugh	19:02:57 h	RSA	1960	M	23
1983	7th Washie 100 Miler (RSA)	Horrmann, Doug	20:23:15 h	RSA	1942	M	41
1983	7th Washie 100 Miler (RSA)	Hugo, Renier	22:42:46 h	RSA	1960	M	23
1983	7th Washie 100 Miler (RSA)	Hume, Dave	14:05:05 h	RSA	1948	M	35
1983	7th Washie 100 Miler (RSA)	Jooste, Ben	23:54:58 h	NAM	1955	M	28
1983	7th Washie 100 Miler (RSA)	Joubert, Pieter	19:34:12 h	RSA	1942	M	41
1983	7th Washie 100 Miler (RSA)	Karolyi, Mitch	19:56:24 h	RSA	1932	M	51
1983	7th Washie 100 Miler (RSA)	Keeling, Vic	20:40:22 h	RSA	1929	M	54
1983	7th Washie 100 Miler (RSA)	Larder, Graham	18:47:55 h	RSA	1950	M	33
1983	7th Washie 100 Miler (RSA)	Lello, Arthur	20:00:25 h	RSA	1968	M	15
1983	7th Washie 100 Miler (RSA)	Lints, Ian	23:53:30 h	RSA	1943	M	40
1983	7th Washie 100 Miler (RSA)	McIntyre, Iain	22:48:52 h	RSA	1932	M	51
1983	7th Washie 100 Miler (RSA)	McLeod, Murray	18:47:55 h	RSA	1949	M	34
1983	7th Washie 100 Miler (RSA)	Meyer, Willie	21:32:09 h	RSA	1955	M	28
1983	7th Washie 100 Miler (RSA)	Milani, Michael	16:29:43 h	RSA	1946	M	37
1983	7th Washie 100 Miler (RSA)	Mills, Grenville John	21:55:30 h	RSA	1957	M	26
1983	7th Washie 100 Miler (RSA)	Mitchell, Greg	22:27:33 h	RSA	1950	M	33
1983	7th Washie 100 Miler (RSA)	Moodley, Komalan	22:59:27 h	RSA	1960	M	23
1983	7th Washie 100 Miler (RSA)	Murray, Gordon	25:17:55 h	RSA	1937	M	46
1983	7th Washie 100 Miler (RSA)	Nayler, Lars	16:28:07 h	RSA	1931	M	52
1983	7th Washie 100 Miler (RSA)	Odendaal, Fredrik Fritz	23:47:50 h	RSA	1941	M	42
1983	7th Washie 100 Miler (RSA)	Odgers, Peter	21:17:49 h	RSA	1959	M	24
1983	7th Washie 100 Miler (RSA)	Olsen, Poul	21:10:21 h	RSA	1950	M	33
1983	7th Washie 100 Miler (RSA)	Oreilly, Stephen	20:54:01 h	RSA	1959	M	24
1983	7th Washie 100 Miler (RSA)	Owen, Carol	17:27:10 h	RSA	1944	M	39
1983	7th Washie 100 Miler (RSA)	Parvus, Philip	18:47:55 h	RSA	1946	M	37
1983	7th Washie 100 Miler (RSA)	Peacock, Mike	19:37:20 h	RSA	1958	M	25
1983	7th Washie 100 Miler (RSA)	Potgieter, Pierre	23:47:50 h	RSA	1954	M	29
1983	7th Washie 100 Miler (RSA)	Prins, Vernon	19:24:31 h	RSA	1955	M	28
1983	7th Washie 100 Miler (RSA)	Quail, Cuan	18:25:57 h	RSA	1952	M	31
1983	7th Washie 100 Miler (RSA)	Saayman, Manie	13:28:42 h	RSA	1939	M	44
1983	7th Washie 100 Miler (RSA)	Schalkwyk, Pierre	23:54:58 h	RSA		M
1983	7th Washie 100 Miler (RSA)	Schuddinh, Neville	20:02:25 h	RSA	1939	M	44
1983	7th Washie 100 Miler (RSA)	Sicherman, Horst	16:32:39 h	RSA	1941	M	42
1983	7th Washie 100 Miler (RSA)	Slater, Henry	22:22:00 h	RSA	1959	M	24
1983	7th Washie 100 Miler (RSA)	Stoltz, Danny	25:51:11 h	RSA	1940	M	43
1983	7th Washie 100 Miler (RSA)	Stoltz, Jan	22:27:33 h	RSA	1942	M	41
1983	7th Washie 100 Miler (RSA)	Tarnow, Kai	17:07:08 h	RSA	1939	M	44
1983	7th Washie 100 Miler (RSA)	Taylor, Glenn	21:55:30 h	RSA	1946	M	37
1983	7th Washie 100 Miler (RSA)	van Rooyen, Johan	22:46:53 h	RSA	1948	M	35
1983	7th Washie 100 Miler (RSA)	van Rooyen, Paul	19:43:08 h	RSA	1938	M	45
1983	7th Washie 100 Miler (RSA)	Vogel, Frans	18:45:45 h	RSA	1952	M	31
1983	Western States 100 Mile Endurance	Alexander, Butch	22:35:00	USA	1953	M	30
1983	Western States 100 Mile Endurance	Anderson, Ruth	1 day, 4:11:00	USA	1930	W	53
1983	Western States 100 Mile Endurance	Arellanes, Carlos	1 day, 3:40:00	USA	1956	M	27
1983	Western States 100 Mile Endurance	Austrheim-Smith, Bjorg	19:11:00	USA	1943	W	40
1983	Western States 100 Mile Endurance	Austrheim-Smith, Steve	22:21:00	USA	1947	M	36
1983	Western States 100 Mile Endurance	Barber, Luke	1 day, 2:46:00	USA	1945	M	38
1983	Western States 100 Mile Endurance	Barr, Steven	21:51:00	USA	1956	M	27
1983	Western States 100 Mile Endurance	Bassler, Gloria	1 day, 3:37:00	USA	1937	W	46
1983	Western States 100 Mile Endurance	Belanger, G.G.	1 day, 3:40:00	USA	1937	M	46
1983	Western States 100 Mile Endurance	Boland, Thomas	1 day, 3:36:00	USA	1938	M	45
1983	Western States 100 Mile Endurance	Bortz, Walter	21:25:00	USA	1959	M	24
1983	Western States 100 Mile Endurance	Brabec Jr., James	1 day, 5:47:00	USA	1931	M	52
1983	Western States 100 Mile Endurance	Brannen, Daniel	19:55:00	USA	1953	M	30
1983	Western States 100 Mile Endurance	Brent, Lanny	1 day, 3:23:00	USA	1939	M	44
1983	Western States 100 Mile Endurance	Brieger, Katharine	1 day, 2:34:00	USA	1933	W	50
1983	Western States 100 Mile Endurance	Brown, Stanford	1 day, 2:58:00	USA	1950	M	33
1983	Western States 100 Mile Endurance	Brusati, Lori	22:48:00	USA	1955	W	28
1983	Western States 100 Mile Endurance	Bryan, Thomas	1 day, 0:31:00	USA	1940	M	43
1983	Western States 100 Mile Endurance	Brynteson, James	23:36:00	USA	1954	M	29
1983	Western States 100 Mile Endurance	Bunnell, Bob	23:07:00	USA	1951	M	32
1983	Western States 100 Mile Endurance	Bush, Paul	23:24:00	USA	1945	M	38
1983	Western States 100 Mile Endurance	Butera, James	1 day, 0:07:00	USA	1947	M	36
1983	Western States 100 Mile Endurance	Callinan, Gavin	1 day, 3:17:00	USA	1933	M	50
1983	Western States 100 Mile Endurance	Caminati, Debbie	23:54:00	USA	1955	W	28
1983	Western States 100 Mile Endurance	Campaniello, Mickey	1 day, 4:44:00	USA	1954	M	29
1983	Western States 100 Mile Endurance	Cangiano, Pat	1 day, 2:40:00	USA	1926	M	57
1983	Western States 100 Mile Endurance	Casteel, William	1 day, 3:25:00	USA	1929	M	54
1983	Western States 100 Mile Endurance	Chaves, Tom	1 day, 3:55:00	USA	1940	M	43
1983	Western States 100 Mile Endurance	Chic, Bob	23:36:00	USA	1945	M	38
1983	Western States 100 Mile Endurance	Chorley, Don	1 day, 2:34:00	USA	1934	M	49
1983	Western States 100 Mile Endurance	Christensen, Marvin	23:30:00	USA	1934	M	49
1983	Western States 100 Mile Endurance	Christensen, Odin	18:06:00	USA	1947	M	36
1983	Western States 100 Mile Endurance	Clanton, Cheryl	1 day, 3:22:00	USA	1949	W	34
1983	Western States 100 Mile Endurance	Clark, Rae	17:45:00	USA	1952	M	31
1983	Western States 100 Mile Endurance	Clement, Karen	22:52:00	USA	1947	W	36
1983	Western States 100 Mile Endurance	Coffee, Dennis	1 day, 5:04:00	USA	1948	M	35
1983	Western States 100 Mile Endurance	Coffin, Peter	1 day, 4:35:00	USA	1945	M	38
1983	Western States 100 Mile Endurance	Corbett, Jim	1 day, 4:12:00	USA	1948	M	35
1983	Western States 100 Mile Endurance	Cornell, Gill	18:51:00	USA	1950	M	33
1983	Western States 100 Mile Endurance	Cranmer, Lynn	1 day, 4:26:00	USA	1940	W	43
1983	Western States 100 Mile Endurance	Creehan, Edward	1 day, 4:40:00	USA	1942	M	41
1983	Western States 100 Mile Endurance	Cross, Gary	21:56:00	USA	1960	M	23
1983	Western States 100 Mile Endurance	Custer, Gerard	22:24:00	USA	1949	M	34
1983	Western States 100 Mile Endurance	Daniels, Roger	20:58:00	USA	1936	M	47
1983	Western States 100 Mile Endurance	Davis, Gary	1 day, 3:34:00	USA	1944	M	39
1983	Western States 100 Mile Endurance	Davis, William	17:23:00	USA	1946	M	37
1983	Western States 100 Mile Endurance	Deupree, Debbie	1 day, 3:20:00	USA	1954	W	29
1983	Western States 100 Mile Endurance	DeVelice, Robert	1 day, 0:32:00	USA	1954	M	29
1983	Western States 100 Mile Endurance	Dewell, Ben	18:12:00	USA	1955	M	28
1983	Western States 100 Mile Endurance	Diekmeyer, Dieter	1 day, 0:29:00	USA	1933	M	50
1983	Western States 100 Mile Endurance	Diekmeyer, Karen	1 day, 4:28:00	USA	1941	W	42
1983	Western States 100 Mile Endurance	Dike, Roger	23:47:00	USA	1955	M	28
1983	Western States 100 Mile Endurance	Doss, Floyd	1 day, 5:18:00	USA	1920	M	63
1983	Western States 100 Mile Endurance	Douglass, Don	1 day, 5:13:00	USA	1932	M	51
1983	Western States 100 Mile Endurance	Driscoll, Mark	23:57:00	USA	1947	M	36
1983	Western States 100 Mile Endurance	Dugan, Gordon	23:25:00	USA	1933	M	50
1983	Western States 100 Mile Endurance	Eichstaedt, Robert	21:56:00	USA	1947	M	36
1983	Western States 100 Mile Endurance	Eidenschink, Chuck	1 day, 3:04:00	USA	1953	M	30
1983	Western States 100 Mile Endurance	Elkman, William	1 day, 4:33:00	USA	1952	M	31
1983	Western States 100 Mile Endurance	Fay, Rick	1 day, 4:54:00	USA	1941	M	42
1983	Western States 100 Mile Endurance	Ferguson, Charles	21:16:00	USA	1941	M	42
1983	Western States 100 Mile Endurance	Finkbeiner, Bill	23:07:00	USA	1956	M	27
1983	Western States 100 Mile Endurance	Fisher, Red	23:09:00	USA	1953	M	30
1983	Western States 100 Mile Endurance	Fitzgerald, Pat	1 day, 4:04:00	USA	1931	M	52
1983	Western States 100 Mile Endurance	Fryar, Marion	1 day, 2:20:00	USA	1936	M	47
1983	Western States 100 Mile Endurance	Galdi, Phil	22:54:00	USA	1950	M	33
1983	Western States 100 Mile Endurance	Galloni, Peter	22:50:00	USA	1935	M	48
1983	Western States 100 Mile Endurance	Gard, Dana	22:48:00	USA	1945	M	38
1983	Western States 100 Mile Endurance	Gard, Leighton	20:58:00	USA	1934	M	49
1983	Western States 100 Mile Endurance	Gardner, Bill	1 day, 0:10:00	USA	1943	M	40
1983	Western States 100 Mile Endurance	Garnett, Paul	23:38:00	USA	1948	M	35
1983	Western States 100 Mile Endurance	Gebelein, Eric	1 day, 5:32:00	USA	1946	M	37
1983	Western States 100 Mile Endurance	Graber, Raymond	23:39:00	USA	1951	M	32
1983	Western States 100 Mile Endurance	Griffin, Jon	1 day, 0:07:00	USA	1939	M	44
1983	Western States 100 Mile Endurance	Hall, Gordon	23:46:00	USA	1932	M	51
1983	Western States 100 Mile Endurance	Hamilton, Steve	1 day, 5:05:00	USA	1946	M	37
1983	Western States 100 Mile Endurance	Haynes, Robert	1 day, 4:33:00	USA	1932	M	51
1983	Western States 100 Mile Endurance	Henry, Howard	1 day, 4:30:00	USA	1921	M	62
1983	Western States 100 Mile Endurance	Hewitt, Carol	23:29:00	USA	1948	W	35
1983	Western States 100 Mile Endurance	Hill, John	1 day, 4:35:00	USA	1935	M	48
1983	Western States 100 Mile Endurance	Hill, Ted	23:36:00	USA	1939	M	44
1983	Western States 100 Mile Endurance	Hillyer, Martin	22:21:00	USA	1938	M	45
1983	Western States 100 Mile Endurance	Hogan, Richard	1 day, 1:41:00	USA	1945	M	38
1983	Western States 100 Mile Endurance	Homes, Randy	23:41:00	USA	1954	M	29
1983	Western States 100 Mile Endurance	Hooper, Edward	1 day, 4:30:00	USA	1939	M	44
1983	Western States 100 Mile Endurance	Hoover, Charles	18:44:00	USA	1949	M	34
1983	Western States 100 Mile Endurance	Horton, David	18:39:00	USA	1949	M	34
1983	Western States 100 Mile Endurance	Houk, Skip	19:36:00	USA	1942	M	41
1983	Western States 100 Mile Endurance	Howard, Jim	16:07:00	USA	1954	M	29
1983	Western States 100 Mile Endurance	Hudson, David	23:44:00	USA	1948	M	35
1983	Western States 100 Mile Endurance	Hurley, Jim	23:19:00	USA	1957	M	26
1983	Western States 100 Mile Endurance	Jaber, Steve	1 day, 3:32:00	USA	1951	M	32
1983	Western States 100 Mile Endurance	Jacobs, Peter	1 day, 4:15:00	USA	1940	M	43
1983	Western States 100 Mile Endurance	Johnson, Donald	1 day, 2:02:00	USA	1947	M	36
1983	Western States 100 Mile Endurance	Kanieski, John	22:49:00	USA	1946	M	37
1983	Western States 100 Mile Endurance	Kasser, Michael	1 day, 1:58:00	USA	1941	M	42
1983	Western States 100 Mile Endurance	Kelley, Kalon	1 day, 4:14:00	USA	1938	M	45
1983	Western States 100 Mile Endurance	Key, T.J. (Tim)	1 day, 5:18:00	USA	1943	M	40
1983	Western States 100 Mile Endurance	King, Jim	16:08:00	USA	1957	M	26
1983	Western States 100 Mile Endurance	King, Larry	1 day, 5:24:00	USA	1945	M	38
1983	Western States 100 Mile Endurance	Kirkby, Jasper	19:07:00	USA	1949	M	34
1983	Western States 100 Mile Endurance	Klaich, Nicholas	23:46:00	USA	1945	M	38
1983	Western States 100 Mile Endurance	Klein, Norman	1 day, 2:38:00	USA	1938	M	45
1983	Western States 100 Mile Endurance	Kohler, Steve	22:56:00	USA	1948	M	35
1983	Western States 100 Mile Endurance	Kovacs, Ron	23:33:00	USA	1939	M	44
1983	Western States 100 Mile Endurance	Labelle, Bruce	18:12:00	USA	1956	M	27
1983	Western States 100 Mile Endurance	Lamarre, Don	23:19:00	USA	1931	M	52
1983	Western States 100 Mile Endurance	Lambert, Laura	1 day, 5:55:00	USA	1955	W	28
1983	Western States 100 Mile Endurance	Langston, Ray	1 day, 1:55:00	USA	1934	M	49
1983	Western States 100 Mile Endurance	Latimer, Douglas	18:15:00	USA	1938	M	45
1983	Western States 100 Mile Endurance	Levasseur, James	1 day, 5:21:00	USA	1939	M	44
1983	Western States 100 Mile Endurance	Levin, Michael	22:40:00	USA	1943	M	40
1983	Western States 100 Mile Endurance	Littlefield, Ken	1 day, 1:05:00	USA	1947	M	36
1983	Western States 100 Mile Endurance	Livermore, Mo	23:53:00	USA	1952	W	31
1983	Western States 100 Mile Endurance	Lygre, David	20:11:00	USA	1942	M	41
1983	Western States 100 Mile Endurance	Madewell, Bruce	20:31:00	USA	1946	M	37
1983	Western States 100 Mile Endurance	Magrann, Thomas	23:59:00	USA	1948	M	35
1983	Western States 100 Mile Endurance	March, Nancy	1 day, 2:57:00	USA	1947	W	36
1983	Western States 100 Mile Endurance	March, Steve	1 day, 2:57:00	USA	1946	M	37
1983	Western States 100 Mile Endurance	Maricle, Martha	1 day, 3:38:00	USA	1933	W	50
1983	Western States 100 Mile Endurance	Markl, John	1 day, 0:28:00	USA	1948	M	35
1983	Western States 100 Mile Endurance	Marsh, Robert	21:57:00	USA	1954	M	29
1983	Western States 100 Mile Endurance	Martin, Harlan	1 day, 2:22:00	USA	1942	M	41
1983	Western States 100 Mile Endurance	Martinez, Ted	23:59:00	USA	1955	M	28
1983	Western States 100 Mile Endurance	Mauldin, Michael	21:07:00	USA	1948	M	35
1983	Western States 100 Mile Endurance	Melanson, Russ	23:49:00	USA	1935	M	48
1983	Western States 100 Mile Endurance	Mersereau, Charles	1 day, 2:42:00	USA	1924	M	59
1983	Western States 100 Mile Endurance	Milkie-West, Judy	19:31:00	USA	1950	W	33
1983	Western States 100 Mile Endurance	Miller, George	1 day, 4:01:00	USA	1947	M	36
1983	Western States 100 Mile Endurance	Mink, Barry	1 day, 1:59:00	USA	1941	M	42
1983	Western States 100 Mile Endurance	Moore, Russell	21:30:00	USA	1939	M	44
1983	Western States 100 Mile Endurance	Moses, Bob	1 day, 3:06:00	USA	1946	M	37
1983	Western States 100 Mile Endurance	Murchie, Noel	1 day, 5:26:00	USA	1936	W	47
1983	Western States 100 Mile Endurance	Naslund, John	22:45:00	USA	1950	M	33
1983	Western States 100 Mile Endurance	Nequin, Karin	1 day, 3:38:00	USA	1954	W	29
1983	Western States 100 Mile Endurance	Nightingill, Les	21:32:00	USA	1950	M	33
1983	Western States 100 Mile Endurance	Norton, Robert	23:58:00	USA	1942	M	41
1983	Western States 100 Mile Endurance	O'Brien, Tom	1 day, 5:30:00	USA	1935	M	48
1983	Western States 100 Mile Endurance	Olson, Mark	21:49:00	USA	1947	M	36
1983	Western States 100 Mile Endurance	Owen, Michael	22:48:00	USA	1953	M	30
1983	Western States 100 Mile Endurance	Palacio, Johnny	1 day, 1:30:00	USA	1951	M	32
1983	Western States 100 Mile Endurance	Palmer, Gordon	22:45:00	USA	1939	M	44
1983	Western States 100 Mile Endurance	Park, Richard	1 day, 1:42:00	USA	1937	M	46
1983	Western States 100 Mile Endurance	Pelechaty, Mike	20:18:00	USA	1954	M	29
1983	Western States 100 Mile Endurance	Pellon, Jim	19:14:00	USA	1950	M	33
1983	Western States 100 Mile Endurance	Penna, Phil	23:20:00	USA	1948	M	35
1983	Western States 100 Mile Endurance	Peterson, Bill	23:42:00	USA	1923	M	60
1983	Western States 100 Mile Endurance	Peterson, Orin	21:54:00	USA	1937	M	46
1983	Western States 100 Mile Endurance	Pike, Robert	22:56:00	USA	1937	M	46
1983	Western States 100 Mile Endurance	Pope, Ed	1 day, 4:51:00	USA	1939	M	44
1983	Western States 100 Mile Endurance	Porter, Ken	1 day, 2:30:00	USA	1946	M	37
1983	Western States 100 Mile Endurance	Porter, Tess	23:27:00	USA	1947	W	36
1983	Western States 100 Mile Endurance	Provost, Richard	19:47:00	USA	1946	M	37
1983	Western States 100 Mile Endurance	Richardson, Ed	23:08:00	USA	1952	M	31
1983	Western States 100 Mile Endurance	Richert, Mark	1 day, 0:48:00	USA	1940	M	43
1983	Western States 100 Mile Endurance	Romesberg, Ephraim	1 day, 2:00:00	USA	1930	M	53
1983	Western States 100 Mile Endurance	Ross, Robert	23:09:00	USA	1943	M	40
1983	Western States 100 Mile Endurance	Ross, Ronald	20:47:00	USA	1958	M	25
1983	Western States 100 Mile Endurance	Rotkis, Tom	20:50:00	USA	1948	M	35
1983	Western States 100 Mile Endurance	Ruttenberg, Gary	1 day, 2:41:00	USA	1946	M	37
1983	Western States 100 Mile Endurance	Ryan, Paul	20:35:00	USA	1946	M	37
1983	Western States 100 Mile Endurance	Samuelson, David	22:21:00	USA	1950	M	33
1983	Western States 100 Mile Endurance	Samuelson, Mark	23:42:00	USA	1953	M	30
1983	Western States 100 Mile Endurance	Sapp, Jim	23:09:00	USA	1950	M	33
1983	Western States 100 Mile Endurance	Savage, Charles	22:13:00	USA	1947	M	36
1983	Western States 100 Mile Endurance	Schwartz, Arthur	22:07:00	USA	1946	M	37
1983	Western States 100 Mile Endurance	Schwinkendorf, Allyn	1 day, 3:23:00	USA	1934	M	49
1983	Western States 100 Mile Endurance	Scott, Dennis	1 day, 4:43:00	USA	1948	M	35
1983	Western States 100 Mile Endurance	Seebeck, Skip	20:10:00	USA	1947	M	36
1983	Western States 100 Mile Endurance	Shaw, Robert	1 day, 2:31:00	USA	1953	M	30
1983	Western States 100 Mile Endurance	Shirk, Ken (Cowman)	22:32:00	USA	1944	M	39
1983	Western States 100 Mile Endurance	Shopoff, Stephen	23:22:00	USA	1947	M	36
1983	Western States 100 Mile Endurance	Silver, E.R.	22:31:00	USA	1931	M	52
1983	Western States 100 Mile Endurance	Sloan, Harry	21:31:00	USA	1948	M	35
1983	Western States 100 Mile Endurance	Sloan, Tom	23:33:00	USA	1948	M	35
1983	Western States 100 Mile Endurance	Sobsey, Robert	22:31:00	USA	1951	M	32
1983	Western States 100 Mile Endurance	Sorenson, Chuck	1 day, 4:12:00	USA	1942	M	41
1983	Western States 100 Mile Endurance	Spady, Richard	19:59:00	USA	1952	M	31
1983	Western States 100 Mile Endurance	Squires, John	1 day, 4:48:00	USA	1930	M	53
1983	Western States 100 Mile Endurance	Stewart, Richard	22:48:00	USA	1948	M	35
1983	Western States 100 Mile Endurance	Szekeresh, Robert	23:20:00	USA	1947	M	36
1983	Western States 100 Mile Endurance	Szpakowski, Jean-Luc	23:32:00	USA	1948	M	35
1983	Western States 100 Mile Endurance	Tobin, Tim	23:53:00	USA	1954	M	29
1983	Western States 100 Mile Endurance	Twietmeyer, Tim	21:04:00	USA	1958	M	25
1983	Western States 100 Mile Endurance	Tyson, Lono	1 day, 4:02:00	USA	1928	M	55
1983	Western States 100 Mile Endurance	Ullrich, Reinhold	1 day, 3:45:00	USA	1927	M	56
1983	Western States 100 Mile Endurance	Vonborstel, Bruce	20:16:00	USA	1946	M	37
1983	Western States 100 Mile Endurance	Waddell, Sandy	1 day, 2:58:00	USA	1941	W	42
1983	Western States 100 Mile Endurance	Wade, Mark	1 day, 1:59:00	USA	1956	M	27
1983	Western States 100 Mile Endurance	Wagner, Clayton	23:27:00	USA	1941	M	42
1983	Western States 100 Mile Endurance	Warren, John	1 day, 5:31:00	USA	1939	M	44
1983	Western States 100 Mile Endurance	Wexner, Vincent	1 day, 3:09:00	USA	1942	M	41
1983	Western States 100 Mile Endurance	Williams, Joe	23:33:00	USA	1956	M	27
1983	Western States 100 Mile Endurance	Wilson, Daniel	22:51:00	USA	1950	M	33
1983	Western States 100 Mile Endurance	Winters, Ted	23:00:00	USA	1939	M	44
1983	Western States 100 Mile Endurance	Zavortink, Thomas	21:55:00	USA	1939	M	44
1984	24 Stundenlauf Mörlenbach - 100mi	Arndt, Harry Alex	12:51:15	GER	1936	M	48
1984	24 Stundenlauf Mörlenbach - 100mi	Himberger, Stefan	17:05:19	GER	1937	M	47
1984	24 Stundenlauf Mörlenbach - 100mi	Nussbaum, Rudolf	22:47:48	GER	1945	M	39
1984	24 Stundenlauf Mörlenbach - 100mi	Winkler, Dieter	20:38:52	GER	1963	M	21
1984	2nd Leadville Trail 100 Mile (USA)	Baughman, Wayne	29:28:29 h	USA	1941	M	43
1984	2nd Leadville Trail 100 Mile (USA)	Chlouber, Ken	28:55:29 h	USA	1939	M	45
1984	2nd Leadville Trail 100 Mile (USA)	Christopherson, D.	29:35:02 h	USA	1942	M	42
1984	2nd Leadville Trail 100 Mile (USA)	Davies, Cliff	28:52:11 h	CAN	1934	M	50
1984	2nd Leadville Trail 100 Mile (USA)	Deupree, Harry	28:08:54 h	USA	1938	M	46
1984	2nd Leadville Trail 100 Mile (USA)	Feistner, Jim	28:29:41 h	USA	1938	M	46
1984	2nd Leadville Trail 100 Mile (USA)	Finkbeiner, Bill	28:00:38 h	USA	1956	M	28
1984	2nd Leadville Trail 100 Mile (USA)	Gagarin, Peter	25:42:18 h	USA	1944	M	40
1984	2nd Leadville Trail 100 Mile (USA)	Gerber, Teri	28:17:41 h	USA	1949	W	35
1984	2nd Leadville Trail 100 Mile (USA)	Hamilton, Skip	18:43:50 h	USA	1945	M	39
1984	2nd Leadville Trail 100 Mile (USA)	Hickman, Marge	29:13:13 h	USA	1950	W	34
1984	2nd Leadville Trail 100 Mile (USA)	Humphrey, Mark	28:52:11 h	USA	1953	M	31
1984	2nd Leadville Trail 100 Mile (USA)	Jackson, Tommie	29:01:40 h	USA	1952	M	32
1984	2nd Leadville Trail 100 Mile (USA)	Lapkass, Andy	23:45:44 h	USA	1958	M	26
1984	2nd Leadville Trail 100 Mile (USA)	Martin, Harlan	25:57:50 h	USA	1942	M	42
1984	2nd Leadville Trail 100 Mile (USA)	Petersen, O.R.	25:07:49 h	USA	1937	M	47
1984	2nd Leadville Trail 100 Mile (USA)	Schwartz, Arthur	27:27:54 h	USA	1946	M	38
1984	2nd Leadville Trail 100 Mile (USA)	Siguaw, Steve	28:59:22 h	USA	1949	M	35
1984	2nd Leadville Trail 100 Mile (USA)	Wickersham, Reb	28:00:59 h	USA	1934	M	50
1984	2nd Leadville Trail 100 Mile (USA)	Willison, Bob	29:36:51 h	USA	1937	M	47
1984	5th Wasatch Front 100 Mile (USA)	Adams, Joseph	32:37:10 h	USA	1940	M	44
1984	5th Wasatch Front 100 Mile (USA)	Bandur, John	30:33:40 h	USA	1937	M	47
1984	5th Wasatch Front 100 Mile (USA)	Beaudoin, Del	24:34:41 h	USA	1945	M	39
1984	5th Wasatch Front 100 Mile (USA)	Christensen, Odin	25:30:35 h	USA	1947	M	37
1984	5th Wasatch Front 100 Mile (USA)	Demaree, Scott	29:51:47 h	USA	1951	M	33
1984	5th Wasatch Front 100 Mile (USA)	Denys, Frederick	33:46:54 h	USA	1945	M	39
1984	5th Wasatch Front 100 Mile (USA)	Gates, Richard	27:45:06 h	USA	1957	M	27
1984	5th Wasatch Front 100 Mile (USA)	Griffin, Jon	35:22:08 h	USA	1939	M	45
1984	5th Wasatch Front 100 Mile (USA)	Guinan, Tim	33:25:45 h	USA	1947	M	37
1984	5th Wasatch Front 100 Mile (USA)	Hale, Brent	27:47:21 h	USA	1954	M	30
1984	5th Wasatch Front 100 Mile (USA)	Hart, Paul	34:19:36 h	USA	1949	M	35
1984	5th Wasatch Front 100 Mile (USA)	Jonas, Leland	31:23:01 h	USA	1944	M	40
1984	5th Wasatch Front 100 Mile (USA)	Krumm, Phillip	31:25:43 h	USA	1936	M	48
1984	5th Wasatch Front 100 Mile (USA)	Kuhn, Herman	32:06:37 h	USA	1936	M	48
1984	5th Wasatch Front 100 Mile (USA)	Landis, Robert	22:00:48 h	USA	1956	M	28
1984	5th Wasatch Front 100 Mile (USA)	Lygre, David	27:47:21 h	USA	1942	M	42
1984	5th Wasatch Front 100 Mile (USA)	Nakashima, Stan	32:59:41 h	USA	1951	M	33
1984	5th Wasatch Front 100 Mile (USA)	Nielsen, Irvin	34:27:13 h	USA	1946	M	38
1984	5th Wasatch Front 100 Mile (USA)	Peterson, O.R.	29:50:05 h	USA	1937	M	47
1984	5th Wasatch Front 100 Mile (USA)	Riemer, Frederick	34:24:41 h	USA	1947	M	37
1984	5th Wasatch Front 100 Mile (USA)	Staton-Carter, Laurie	32:42:27 h	USA	1952	W	32
1984	5th Wasatch Front 100 Mile (USA)	Sutton, Dale	27:49:33 h	USA	1939	M	45
1984	5th Wasatch Front 100 Mile (USA)	Volkenand, Robert	31:41:56 h	USA	1930	M	54
1984	5th Wasatch Front 100 Mile (USA)	Weeks, Alan	29:48:39 h	USA	1949	M	35
1984	8th Washie 100 Miler (RSA)	Adams, Isaac	24:53:13 h	RSA	1961	M	23
1984	8th Washie 100 Miler (RSA)	Archer, George	16:35:41 h	RSA	1947	M	37
1984	8th Washie 100 Miler (RSA)	Barron, Mark	21:42:06 h	RSA	1954	M	30
1984	8th Washie 100 Miler (RSA)	Blom, Bennie	21:43:54 h	RSA	1952	M	32
1984	8th Washie 100 Miler (RSA)	Claassen, Jacobus	18:44:37 h	RSA	1946	M	38
1984	8th Washie 100 Miler (RSA)	Cloete, Elton	20:39:39 h	RSA	1929	M	55
1984	8th Washie 100 Miler (RSA)	Cloete, Martin	23:07:08 h	RSA	1946	M	38
1984	8th Washie 100 Miler (RSA)	Coetzee, Gerrie	18:44:37 h	RSA	1943	M	41
1984	8th Washie 100 Miler (RSA)	Collings, Brian	21:33:28 h	RSA	1952	M	32
1984	8th Washie 100 Miler (RSA)	Cossey, Arthur	17:29:15 h	RSA	1941	M	43
1984	8th Washie 100 Miler (RSA)	Davies, Mike	18:01:45 h	RSA	1944	M	40
1984	8th Washie 100 Miler (RSA)	du Plessis, H.	22:15:50 h	RSA	1962	M	22
1984	8th Washie 100 Miler (RSA)	du Preez, P.J.	23:34:50 h	RSA	1954	M	30
1984	8th Washie 100 Miler (RSA)	Dudumashe, Hen	21:42:06 h	RSA	1956	M	28
1984	8th Washie 100 Miler (RSA)	Eccles, Dave	21:24:13 h	RSA	1958	M	26
1984	8th Washie 100 Miler (RSA)	Engelbrecht, Bruce	25:41:33 h	RSA	1951	M	33
1984	8th Washie 100 Miler (RSA)	Eva, Milton	22:16:48 h	RSA	1952	M	32
1984	8th Washie 100 Miler (RSA)	Farrow, E.	20:24:25 h	RSA	1947	M	37
1984	8th Washie 100 Miler (RSA)	Gibson, S.	17:29:15 h	RSA	1952	M	32
1984	8th Washie 100 Miler (RSA)	Grobler, Jan	21:23:00 h	RSA	1951	M	33
1984	8th Washie 100 Miler (RSA)	Gxakaza, Thomas	13:57:16 h	RSA	1949	M	35
1984	8th Washie 100 Miler (RSA)	Handley, John	22:15:50 h	RSA	1947	M	37
1984	8th Washie 100 Miler (RSA)	Helm, Charles	20:57:48 h	RSA	1958	M	26
1984	8th Washie 100 Miler (RSA)	Huchzermeyer, Fritz	19:47:07 h	RSA	1930	M	54
1984	8th Washie 100 Miler (RSA)	Jamieson, D.	20:57:48 h	RSA	1957	M	27
1984	8th Washie 100 Miler (RSA)	Janse van Rensburg, F.	22:03:07 h	RSA	1963	M	21
1984	8th Washie 100 Miler (RSA)	Jones, Jack	20:42:00 h	RSA	1951	M	33
1984	8th Washie 100 Miler (RSA)	Jooste, Ben	20:16:56 h	NAM	1955	M	29
1984	8th Washie 100 Miler (RSA)	Jordan, J.	24:19:18 h	RSA	1937	M	47
1984	8th Washie 100 Miler (RSA)	Karolyi, Mitch	25:49:30 h	RSA	1932	M	52
1984	8th Washie 100 Miler (RSA)	Keating, Len	13:32:37 h	RSA	1940	M	44
1984	8th Washie 100 Miler (RSA)	Keeling, Vic	21:58:20 h	RSA	1929	M	55
1984	8th Washie 100 Miler (RSA)	Kgoare, K.	22:15:50 h	RSA	1941	M	43
1984	8th Washie 100 Miler (RSA)	MacDonald, J.	19:53:08 h	RSA	1944	M	40
1984	8th Washie 100 Miler (RSA)	Manasse, K.	23:37:51 h	RSA	1941	M	43
1984	8th Washie 100 Miler (RSA)	Mashile, J.	20:30:45 h	RSA	1960	M	24
1984	8th Washie 100 Miler (RSA)	Mayhem, Nollie	15:24:12 h	RSA	1957	M	27
1984	8th Washie 100 Miler (RSA)	Maytham, John	23:47:05 h	RSA	1945	M	39
1984	8th Washie 100 Miler (RSA)	McHardy, J.	21:25:26 h	RSA	1953	M	31
1984	8th Washie 100 Miler (RSA)	McIntyre, Iain	23:56:04 h	RSA	1932	M	52
1984	8th Washie 100 Miler (RSA)	McLeod, Murray	22:15:50 h	RSA	1949	M	35
1984	8th Washie 100 Miler (RSA)	Mills, Grenville John	21:25:26 h	RSA	1957	M	27
1984	8th Washie 100 Miler (RSA)	Odendaal, Fredrik Fritz	23:49:41 h	RSA	1941	M	43
1984	8th Washie 100 Miler (RSA)	Odgers, Peter	22:15:50 h	RSA	1959	M	25
1984	8th Washie 100 Miler (RSA)	Oreilly, Stephen	23:12:57 h	RSA	1959	M	25
1984	8th Washie 100 Miler (RSA)	Owen, Brian	25:41:33 h	RSA	1947	M	37
1984	8th Washie 100 Miler (RSA)	Owen, Carol	18:41:14 h	RSA	1944	M	40
1984	8th Washie 100 Miler (RSA)	Park, Dave	16:40:29 h	RSA	1943	M	41
1984	8th Washie 100 Miler (RSA)	Parker, Derek	23:21:16 h	RSA	1955	M	29
1984	8th Washie 100 Miler (RSA)	Parvus, Philip	22:15:50 h	RSA	1946	M	38
1984	8th Washie 100 Miler (RSA)	Paterson, Glen	19:33:51 h	RSA	1939	M	45
1984	8th Washie 100 Miler (RSA)	Potgieter, Pierre	23:49:41 h	RSA	1954	M	30
1984	8th Washie 100 Miler (RSA)	Pretorius, G.C.	15:57:10 h	RSA	1964	M	20
1984	8th Washie 100 Miler (RSA)	Prins, Vernon	18:57:18 h	RSA	1955	M	29
1984	8th Washie 100 Miler (RSA)	Putters, J.	24:49:00 h	RSA	1963	M	21
1984	8th Washie 100 Miler (RSA)	Reddell, G.	23:21:14 h	RSA	1946	M	38
1984	8th Washie 100 Miler (RSA)	Saayman, Manie	13:54:25 h	RSA	1939	M	45
1984	8th Washie 100 Miler (RSA)	Schmidt, Susan	25:06:16 h	RSA	1942	W	42
1984	8th Washie 100 Miler (RSA)	Schoeman, G.C.	22:26:19 h	RSA	1959	M	25
1984	8th Washie 100 Miler (RSA)	Sicherman, Horst	19:26:28 h	RSA	1941	M	43
1984	8th Washie 100 Miler (RSA)	Stevens, Vernon	23:29:17 h	RSA	1939	M	45
1984	8th Washie 100 Miler (RSA)	Stoltz, Danny	22:55:50 h	RSA	1940	M	44
1984	8th Washie 100 Miler (RSA)	Stoltz, Jan	22:55:50 h	RSA	1942	M	42
1984	8th Washie 100 Miler (RSA)	Taylor, Glenn	21:07:23 h	RSA	1946	M	38
1984	8th Washie 100 Miler (RSA)	Vogel, Frans	20:08:02 h	RSA	1952	M	32
1984	8th Washie 100 Miler (RSA)	Wahl, Mary	25:49:30 h	RSA	1937	W	47
1984	8th Washie 100 Miler (RSA)	Wakeford, Phillip	25:51:40 h	RSA	1951	M	33
1984	Victoria Veterans 24 hour Track Race - 100mi	Lear, Phil	21:01:14	AUS	1944	M	40
1984	Victoria Veterans 24 hour Track Race - 100mi	Molloy, Geoff	16:34:28	AUS	1942	M	42
1984	Victoria Veterans 24 hour Track Race - 100mi	Riley, Gerry	17:38:02	AUS	1930	M	54
1984	Victoria Veterans 24 hour Track Race - 100mi	Williams, Reg	23:11:20	AUS	1951	M	33
1984	Western States 100 Mile Endurance	Adams, Joseph	1 day, 3:47:00	USA	1940	M	44
1984	Western States 100 Mile Endurance	Addis, Michael	22:49:00	USA	1950	M	34
1984	Western States 100 Mile Endurance	Ainsleigh, Gordon	20:55:00	USA	1947	M	37
1984	Western States 100 Mile Endurance	Alexander, Butch	21:08:00	USA	1953	M	31
1984	Western States 100 Mile Endurance	Arellanes, Carlos	23:17:00	USA	1956	M	28
1984	Western States 100 Mile Endurance	Austrheim-Smith, Bjorg	20:23:00	USA	1943	W	41
1984	Western States 100 Mile Endurance	Bandur, John	22:32:00	USA	1937	M	47
1984	Western States 100 Mile Endurance	Barber, Joan	1 day, 5:24:00	USA	1944	W	40
1984	Western States 100 Mile Endurance	Barber, Luke	23:09:00	USA	1945	M	39
1984	Western States 100 Mile Endurance	Barr, Steven	20:24:00	USA	1956	M	28
1984	Western States 100 Mile Endurance	Barrett, Wesley	22:58:00	USA	1936	M	48
1984	Western States 100 Mile Endurance	Bassett, Nicholas	22:46:00	USA	1945	M	39
1984	Western States 100 Mile Endurance	Bassler, Gloria	1 day, 3:07:00	USA	1937	W	47
1984	Western States 100 Mile Endurance	Beaulieu, Kimberly	20:55:00	USA	1955	W	29
1984	Western States 100 Mile Endurance	Bentson, Jim	1 day, 3:15:00	USA	1945	M	39
1984	Western States 100 Mile Endurance	Blinn, Jerry	23:35:00	USA	1946	M	38
1984	Western States 100 Mile Endurance	Bortz, Ruth	1 day, 4:11:00	USA	1931	W	53
1984	Western States 100 Mile Endurance	Bortz, Walter	21:31:00	USA	1959	M	25
1984	Western States 100 Mile Endurance	Boston, Richard	1 day, 4:33:00	USA	1948	M	36
1984	Western States 100 Mile Endurance	Boyer, Steve	19:35:00	USA	1947	M	37
1984	Western States 100 Mile Endurance	Brent, Lanny	23:07:00	USA	1939	M	45
1984	Western States 100 Mile Endurance	Brieger, Katharine	1 day, 2:07:00	USA	1933	W	51
1984	Western States 100 Mile Endurance	Brown, Stanford	21:58:00	USA	1950	M	34
1984	Western States 100 Mile Endurance	Brusati, Lori	1 day, 5:13:00	USA	1955	W	29
1984	Western States 100 Mile Endurance	Brusstar, James	23:01:00	USA	1936	M	48
1984	Western States 100 Mile Endurance	Bunnell, Bob	22:55:00	USA	1951	M	33
1984	Western States 100 Mile Endurance	Burdick, Robert	1 day, 5:16:00	USA	1933	M	51
1984	Western States 100 Mile Endurance	Burkett, Dennis	1 day, 5:21:00	USA	1954	M	30
1984	Western States 100 Mile Endurance	Butera, James	22:11:00	USA	1947	M	37
1984	Western States 100 Mile Endurance	Callen, Michael	21:34:00	USA	1951	M	33
1984	Western States 100 Mile Endurance	Campbell, Joseph	1 day, 1:59:00	USA	1945	M	39
1984	Western States 100 Mile Endurance	Cassell, Stephen	1 day, 4:22:00	USA	1949	M	35
1984	Western States 100 Mile Endurance	Castaneda, Jesse	1 day, 4:13:00	USA	1940	M	44
1984	Western States 100 Mile Endurance	Childs, Thad	22:34:00	USA	1947	M	37
1984	Western States 100 Mile Endurance	Christensen, Odin	19:05:00	USA	1947	M	37
1984	Western States 100 Mile Endurance	Clark, Rae	17:11:00	USA	1952	M	32
1984	Western States 100 Mile Endurance	Clements, Bill	22:47:00	USA	1958	M	26
1984	Western States 100 Mile Endurance	Coffee, Dennis	1 day, 2:32:00	USA	1948	M	36
1984	Western States 100 Mile Endurance	Coile, Russ	1 day, 2:40:00	USA	1944	M	40
1984	Western States 100 Mile Endurance	Collins, Dick	23:47:00	USA	1933	M	51
1984	Western States 100 Mile Endurance	Conover, Doug	22:28:00	USA	1953	M	31
1984	Western States 100 Mile Endurance	Corley, Robert	1 day, 3:56:00	USA	1952	M	32
1984	Western States 100 Mile Endurance	Cornell, Gill	18:54:00	USA	1950	M	34
1984	Western States 100 Mile Endurance	Cox, Robert	22:53:00	USA	1942	M	42
1984	Western States 100 Mile Endurance	Crawford, Tom	23:21:00	USA	1946	M	38
1984	Western States 100 Mile Endurance	Cross, Gary	22:11:00	USA	1960	M	24
1984	Western States 100 Mile Endurance	Dahl, Orin	23:25:00	USA	1935	M	49
1984	Western States 100 Mile Endurance	Deters, Andy	22:59:00	USA	1941	M	43
1984	Western States 100 Mile Endurance	Dewell, Ben	19:13:00	USA	1955	M	29
1984	Western States 100 Mile Endurance	Dickson, Rod	1 day, 4:30:00	USA	1946	M	38
1984	Western States 100 Mile Endurance	Dixon, Bobbie	22:36:00	USA	1947	W	37
1984	Western States 100 Mile Endurance	Dixon, David	1 day, 5:29:00	USA	1946	M	38
1984	Western States 100 Mile Endurance	Doolittle, Mike	22:50:00	USA	1939	M	45
1984	Western States 100 Mile Endurance	Dorr, John	23:19:00	USA	1943	M	41
1984	Western States 100 Mile Endurance	Doyle, Valerie	22:48:00	USA	1942	W	42
1984	Western States 100 Mile Endurance	Drake, James	22:55:00	USA	1940	M	44
1984	Western States 100 Mile Endurance	Dugan, Joe	22:28:00	USA	1938	M	46
1984	Western States 100 Mile Endurance	Eddy, Terrel	1 day, 4:21:00	USA	1933	M	51
1984	Western States 100 Mile Endurance	Edgar, C.J.	21:19:00	USA	1942	M	42
1984	Western States 100 Mile Endurance	Edmunds, Philip	23:35:00	USA	1949	M	35
1984	Western States 100 Mile Endurance	Eidenschink, Chuck	23:09:00	USA	1953	M	31
1984	Western States 100 Mile Endurance	Eisenbud, Elliott	23:33:00	USA	1943	M	41
1984	Western States 100 Mile Endurance	Evans, Ken	23:18:00	USA	1946	M	38
1984	Western States 100 Mile Endurance	Evers, Eric	22:25:00	USA	1950	M	34
1984	Western States 100 Mile Endurance	Fazel, John	1 day, 2:35:00	USA	1937	M	47
1984	Western States 100 Mile Endurance	Ferguson, David	22:07:00	USA	1939	M	45
1984	Western States 100 Mile Endurance	Figuli, Robert	1 day, 3:03:00	USA	1929	M	55
1984	Western States 100 Mile Endurance	Finkbeiner, Bill	19:37:00	USA	1956	M	28
1984	Western States 100 Mile Endurance	Fisher, Red	20:18:00	USA	1953	M	31
1984	Western States 100 Mile Endurance	Fishman, Ed	1 day, 3:39:00	USA	1923	M	61
1984	Western States 100 Mile Endurance	Fitzgerald, Pat	1 day, 1:13:00	USA	1931	M	53
1984	Western States 100 Mile Endurance	Folsom, Gary	1 day, 4:32:00	USA	1950	M	34
1984	Western States 100 Mile Endurance	Fonseca, Richard	21:18:00	USA	1935	M	49
1984	Western States 100 Mile Endurance	Fossen, Elin	22:28:00	USA	1940	W	44
1984	Western States 100 Mile Endurance	Frame, Charles	1 day, 1:52:00	USA	1943	M	41
1984	Western States 100 Mile Endurance	Franklin, Albert	23:09:00	USA	1947	M	37
1984	Western States 100 Mile Endurance	Freese, Albert	23:08:00	USA	1946	M	38
1984	Western States 100 Mile Endurance	Fries, John	1 day, 3:31:00	USA	1957	M	27
1984	Western States 100 Mile Endurance	Gabri, Charlie	1 day, 4:21:00	USA	1944	M	40
1984	Western States 100 Mile Endurance	Galbraith, Tom	1 day, 1:13:00	USA	1944	M	40
1984	Western States 100 Mile Endurance	Gard, Leighton	18:49:00	USA	1934	M	50
1984	Western States 100 Mile Endurance	Gerber, Theresa	21:58:00	USA	1949	W	35
1984	Western States 100 Mile Endurance	Gills, James	1 day, 0:34:00	USA	1935	M	49
1984	Western States 100 Mile Endurance	Gish, John	1 day, 3:12:00	USA	1945	M	39
1984	Western States 100 Mile Endurance	Gleason, Redmond	1 day, 4:37:00	USA	1935	M	49
1984	Western States 100 Mile Endurance	Glinn, James	23:19:00	USA	1944	M	40
1984	Western States 100 Mile Endurance	Gomez, Larry	22:26:00	USA	1945	M	39
1984	Western States 100 Mile Endurance	Hagen, Bruce	23:40:00	USA	1951	M	33
1984	Western States 100 Mile Endurance	Hagen, Jeffrey	22:50:00	USA	1947	M	37
1984	Western States 100 Mile Endurance	Haley, Roy	23:44:00	USA	1936	M	48
1984	Western States 100 Mile Endurance	Hall, Christopher	22:10:00	USA	1948	M	36
1984	Western States 100 Mile Endurance	Hammes, Mary	1 day, 3:05:00	USA	1960	W	24
1984	Western States 100 Mile Endurance	Hawley, Barry	23:43:00	USA	1942	M	42
1984	Western States 100 Mile Endurance	Haymond, Mark	1 day, 4:00:00	USA	1944	M	40
1984	Western States 100 Mile Endurance	Haynes, Robert	1 day, 3:27:00	USA	1932	M	52
1984	Western States 100 Mile Endurance	Henry, Howard	1 day, 4:12:00	USA	1921	M	63
1984	Western States 100 Mile Endurance	Hesler, Ike	21:49:00	USA	1940	M	44
1984	Western States 100 Mile Endurance	Hill, Ted	1 day, 2:23:00	USA	1939	M	45
1984	Western States 100 Mile Endurance	Hollander Jr., Lewis	1 day, 4:52:00	USA	1930	M	54
1984	Western States 100 Mile Endurance	Holmes, Holiday	1 day, 3:27:00	USA	1956	W	28
1984	Western States 100 Mile Endurance	Holtel, Bob	1 day, 2:16:00	USA	1932	M	52
1984	Western States 100 Mile Endurance	Holzer, Dan	23:05:00	USA	1946	M	38
1984	Western States 100 Mile Endurance	Hornbruch, Fred	1 day, 5:56:00	USA	1942	M	42
1984	Western States 100 Mile Endurance	Horton, Jeffrey	21:51:00	USA	1947	M	37
1984	Western States 100 Mile Endurance	Hubbard, Stephen	1 day, 5:25:00	USA	1948	M	36
1984	Western States 100 Mile Endurance	Hudson, David	19:42:00	USA	1948	M	36
1984	Western States 100 Mile Endurance	Ingram, Fritz	1 day, 3:50:00	USA	1940	M	44
1984	Western States 100 Mile Endurance	Innes, David	18:55:00	USA	1948	M	36
1984	Western States 100 Mile Endurance	Jackson, Larry	23:32:00	USA	1934	M	50
1984	Western States 100 Mile Endurance	Jackson, Scott	1 day, 0:03:00	USA	1934	M	50
1984	Western States 100 Mile Endurance	Jones, Martin	18:28:00	USA	1943	M	41
1984	Western States 100 Mile Endurance	Jordan, John	1 day, 5:29:00	USA	1945	M	39
1984	Western States 100 Mile Endurance	Kanieski, John	21:22:00	USA	1946	M	38
1984	Western States 100 Mile Endurance	Karwasky, Robert	23:31:00	USA	1955	M	29
1984	Western States 100 Mile Endurance	Keep, Peter	1 day, 3:49:00	USA	1955	M	29
1984	Western States 100 Mile Endurance	Kelley, Kalon	23:19:00	USA	1938	M	46
1984	Western States 100 Mile Endurance	Kesinger, Don	1 day, 2:26:00	USA	1938	M	46
1984	Western States 100 Mile Endurance	Key, T.J. (Tim)	1 day, 5:29:00	USA	1943	M	41
1984	Western States 100 Mile Endurance	Kinder, Richard	23:55:00	USA	1947	M	37
1984	Western States 100 Mile Endurance	King, Jim	14:54:00	USA	1957	M	27
1984	Western States 100 Mile Endurance	Klein, Helen	1 day, 5:19:00	USA	1922	W	62
1984	Western States 100 Mile Endurance	Klein, Norman	22:58:00	USA	1938	M	46
1984	Western States 100 Mile Endurance	Korff, John	23:09:00	USA	1952	M	32
1984	Western States 100 Mile Endurance	Kovacs, Ron	23:22:00	USA	1939	M	45
1984	Western States 100 Mile Endurance	Krier, Miles	21:31:00	USA	1952	M	32
1984	Western States 100 Mile Endurance	Labelle, Bruce	15:47:00	USA	1956	M	28
1984	Western States 100 Mile Endurance	LaPierre, David	23:55:00	CAN	1940	M	44
1984	Western States 100 Mile Endurance	LaPlant, Carol	1 day, 2:08:00	USA	1947	W	37
1984	Western States 100 Mile Endurance	Larue, Roger	1 day, 5:18:00	USA	1949	M	35
1984	Western States 100 Mile Endurance	Latimer, Douglas	17:28:00	USA	1938	M	46
1984	Western States 100 Mile Endurance	Lee, Kevin	23:36:00	USA	1964	M	20
1984	Western States 100 Mile Endurance	Lee, Linda	23:28:00	USA	1956	W	28
1984	Western States 100 Mile Endurance	Leupold, Bernd	19:00:00	GER	1942	M	42
1984	Western States 100 Mile Endurance	Lindstrom, Daniel	1 day, 3:46:00	USA	1950	M	34
1984	Western States 100 Mile Endurance	Logan, Chuck	1 day, 4:32:00	USA	1938	M	46
1984	Western States 100 Mile Endurance	Maddieson, Ian	19:56:00	USA	1942	M	42
1984	Western States 100 Mile Endurance	Magee, Peter-Michael	22:23:00	USA	1947	M	37
1984	Western States 100 Mile Endurance	Maricle, Martha	22:42:00	USA	1933	W	51
1984	Western States 100 Mile Endurance	Martin, Kathy	21:01:00	USA	1950	W	34
1984	Western States 100 Mile Endurance	Mauldin, Bruce	18:45:00	USA	1948	M	36
1984	Western States 100 Mile Endurance	Mavec, Joseph	23:53:00	USA	1944	M	40
1984	Western States 100 Mile Endurance	McCarthy, Willis	19:27:00	USA	1955	M	29
1984	Western States 100 Mile Endurance	McCollor, Tim	1 day, 4:13:00	USA	1965	M	19
1984	Western States 100 Mile Endurance	McComish, John	23:47:00	USA	1937	M	47
1984	Western States 100 Mile Endurance	McMaster, Susan	1 day, 5:16:00	USA	1946	W	38
1984	Western States 100 Mile Endurance	Meintzer, Kyle	23:59:00	USA	1949	M	35
1984	Western States 100 Mile Endurance	Melanson, Russ	23:53:00	USA	1935	M	49
1984	Western States 100 Mile Endurance	Mensching, Joe	23:55:00	USA	1944	M	40
1984	Western States 100 Mile Endurance	Merriman, Jill	1 day, 5:56:00	USA	1954	W	30
1984	Western States 100 Mile Endurance	Metcalf, Dean	23:33:00	USA	1943	M	41
1984	Western States 100 Mile Endurance	Metcalfe, Scott	23:04:00	USA	1962	M	22
1984	Western States 100 Mile Endurance	Milgram, Judy	1 day, 2:33:00	USA	1942	W	42
1984	Western States 100 Mile Endurance	Milkie-West, Judy	20:04:00	USA	1950	W	34
1984	Western States 100 Mile Endurance	Mills, Scott	20:03:00	USA	1951	M	33
1984	Western States 100 Mile Endurance	Moore, Russell	1 day, 1:31:00	USA	1939	M	45
1984	Western States 100 Mile Endurance	Morrow, Michael	20:50:00	USA	1950	M	34
1984	Western States 100 Mile Endurance	Moses, Bob	23:19:00	USA	1946	M	38
1984	Western States 100 Mile Endurance	Nagelschmidt, Fred	1 day, 4:32:00	USA	1924	M	60
1984	Western States 100 Mile Endurance	Naslund, John	22:59:00	USA	1950	M	34
1984	Western States 100 Mile Endurance	Neguin, Noel	1 day, 3:38:00	USA	1938	M	46
1984	Western States 100 Mile Endurance	Nequin, Karin	1 day, 1:31:00	USA	1954	W	30
1984	Western States 100 Mile Endurance	Nunn, Clyde	1 day, 3:06:00	USA	1941	M	43
1984	Western States 100 Mile Endurance	Nyboer, Jan	23:20:00	USA	1943	M	41
1984	Western States 100 Mile Endurance	Olson, Mark	20:47:00	USA	1947	M	37
1984	Western States 100 Mile Endurance	Ortiz, Albert	1 day, 0:02:00	USA	1946	M	38
1984	Western States 100 Mile Endurance	Padburn, James	23:36:00	USA	1948	M	36
1984	Western States 100 Mile Endurance	Paffenbarger, Ralph	22:03:00	USA	1923	M	61
1984	Western States 100 Mile Endurance	Pelechaty, Mike	22:00:00	USA	1954	M	30
1984	Western States 100 Mile Endurance	Pellon, Jim	18:18:00	USA	1950	M	34
1984	Western States 100 Mile Endurance	Pence, Richard	1 day, 3:21:00	USA	1950	M	34
1984	Western States 100 Mile Endurance	Penna, Phil	20:19:00	USA	1948	M	36
1984	Western States 100 Mile Endurance	Pike, Robert	22:35:00	USA	1937	M	47
1984	Western States 100 Mile Endurance	Pintane, Terence	23:54:00	USA	1951	M	33
1984	Western States 100 Mile Endurance	Pope, Ed	1 day, 5:47:00	USA	1939	M	45
1984	Western States 100 Mile Endurance	Portelance, Roland (Wally)	20:34:00	CAN	1942	M	42
1984	Western States 100 Mile Endurance	Pycior, Donald	22:58:00	USA	1938	M	46
1984	Western States 100 Mile Endurance	Reid, Daniel	1 day, 0:21:00	USA	1942	M	42
1984	Western States 100 Mile Endurance	Ricaud, Mark	1 day, 3:02:00	USA	1929	M	55
1984	Western States 100 Mile Endurance	Richards, John	22:16:00	USA	1932	M	52
1984	Western States 100 Mile Endurance	Robinson, Wally	1 day, 2:48:00	USA	1947	M	37
1984	Western States 100 Mile Endurance	Rockwell, Gerald	1 day, 3:07:00	USA	1948	M	36
1984	Western States 100 Mile Endurance	Romesberg, Ephraim	22:11:00	USA	1930	M	54
1984	Western States 100 Mile Endurance	Ross, Robert	23:06:00	USA	1943	M	41
1984	Western States 100 Mile Endurance	Rotkis, Tom	22:00:00	USA	1948	M	36
1984	Western States 100 Mile Endurance	Rowland, Pam	1 day, 1:46:00	USA	1949	W	35
1984	Western States 100 Mile Endurance	Ruttenberg, Gary	23:53:00	USA	1946	M	38
1984	Western States 100 Mile Endurance	Salmonson, John	1 day, 0:36:00	USA	1943	M	41
1984	Western States 100 Mile Endurance	Samuelson, Mark	19:42:00	USA	1953	M	31
1984	Western States 100 Mile Endurance	Sapp, Jim	23:06:00	USA	1950	M	34
1984	Western States 100 Mile Endurance	Savage, Charles	18:29:00	USA	1947	M	37
1984	Western States 100 Mile Endurance	Scannell, Joan	22:56:00	USA	1946	W	38
1984	Western States 100 Mile Endurance	Schieffer, Joseph	22:24:00	USA	1951	M	33
1984	Western States 100 Mile Endurance	Schuman, Eugene	1 day, 4:17:00	USA	1946	M	38
1984	Western States 100 Mile Endurance	Schwartz, Arthur	22:58:00	USA	1946	M	38
1984	Western States 100 Mile Endurance	Scott, Dennis	23:33:00	USA	1948	M	36
1984	Western States 100 Mile Endurance	Semler, Winterhawk	1 day, 3:46:00	USA	1952	M	32
1984	Western States 100 Mile Endurance	Seyfarth, Terry	1 day, 4:35:00	USA	1948	W	36
1984	Western States 100 Mile Endurance	Shanley, Dick	22:57:00	USA	1942	M	42
1984	Western States 100 Mile Endurance	Shaughnessy, Patrick	22:13:00	USA	1952	M	32
1984	Western States 100 Mile Endurance	Shaw Jr., John	1 day, 3:30:00	USA	1943	M	41
1984	Western States 100 Mile Endurance	Shaw, Robert	23:23:00	USA	1953	M	31
1984	Western States 100 Mile Endurance	Shirk, Ken (Cowman)	1 day, 5:59:00	USA	1944	M	40
1984	Western States 100 Mile Endurance	Sierra, Debbie	21:20:00	USA	1952	W	32
1984	Western States 100 Mile Endurance	Smith, Harrison	1 day, 0:16:00	USA	1927	M	57
1984	Western States 100 Mile Endurance	Smith, Pamela	1 day, 5:29:00	USA	1954	W	30
1984	Western States 100 Mile Endurance	Smith, William	1 day, 2:39:00	USA	1935	M	49
1984	Western States 100 Mile Endurance	Sobsey, Robert	22:13:00	USA	1951	M	33
1984	Western States 100 Mile Endurance	Sobsey, Roger	22:25:00	USA	1951	M	33
1984	Western States 100 Mile Endurance	Solish, Alfred	21:07:00	USA	1950	M	34
1984	Western States 100 Mile Endurance	Spady, Richard	17:38:00	USA	1952	M	32
1984	Western States 100 Mile Endurance	Squires, John	1 day, 5:28:00	USA	1930	M	54
1984	Western States 100 Mile Endurance	Stansauk, Brian	23:55:00	USA	1952	M	32
1984	Western States 100 Mile Endurance	Stansauk, Gary	23:55:00	USA	1951	M	33
1984	Western States 100 Mile Endurance	Stephens, Jason W.	23:50:00	USA	1942	M	42
1984	Western States 100 Mile Endurance	Stepp, Sandra	1 day, 3:33:00	USA	1950	W	34
1984	Western States 100 Mile Endurance	Stevens, Dick	1 day, 1:48:00	USA	1934	M	50
1984	Western States 100 Mile Endurance	Stewart, Robert	21:49:00	USA	1945	M	39
1984	Western States 100 Mile Endurance	Stockton, Cherry	1 day, 2:53:00	USA	1944	W	40
1984	Western States 100 Mile Endurance	Szpakowski, Jean-Luc	20:36:00	USA	1948	M	36
1984	Western States 100 Mile Endurance	Takagishi, Gloria	1 day, 5:25:00	USA	1946	W	38
1984	Western States 100 Mile Endurance	Tanimoto, Herb	21:44:00	USA	1948	M	36
1984	Western States 100 Mile Endurance	Theiring, James	23:53:00	USA	1936	M	48
1984	Western States 100 Mile Endurance	Thomas, Bill	19:35:00	USA	1957	M	27
1984	Western States 100 Mile Endurance	Tilford, Roger	1 day, 3:41:00	USA	1929	M	55
1984	Western States 100 Mile Endurance	Tobin, Tim	21:12:00	USA	1954	M	30
1984	Western States 100 Mile Endurance	Turner, Barry	23:18:00	USA	1941	M	43
1984	Western States 100 Mile Endurance	Ulik, Tom	20:41:00	USA	1941	M	43
1984	Western States 100 Mile Endurance	Warren, John	1 day, 5:20:00	USA	1939	M	45
1984	Western States 100 Mile Endurance	Weadock, Edward	1 day, 1:36:00	USA	1932	M	52
1984	Western States 100 Mile Endurance	Weber, Klaus	22:27:00	USA	1943	M	41
1984	Western States 100 Mile Endurance	Wegner, Stanley	21:43:00	USA	1939	M	45
1984	Western States 100 Mile Endurance	Wehan, Ed	21:34:00	USA	1944	M	40
1984	Western States 100 Mile Endurance	Wernham, Aaron	19:37:00	USA	1964	M	20
1984	Western States 100 Mile Endurance	West, Richard	23:10:00	USA	1948	M	36
1984	Western States 100 Mile Endurance	Whiting, Floyd	22:12:00	USA	1941	M	43
1984	Western States 100 Mile Endurance	Whittingslow, Keith	1 day, 4:10:00	USA	1939	M	45
1984	Western States 100 Mile Endurance	Wholey, Jim	1 day, 1:45:00	USA	1946	M	38
1984	Western States 100 Mile Endurance	Wilkinson, Jean	1 day, 0:19:00	USA	1962	M	22
1984	Western States 100 Mile Endurance	Williams, Dan	18:52:00	USA	1949	M	35
1984	Western States 100 Mile Endurance	Williams, Ed	23:59:00	USA	1929	M	55
1984	Western States 100 Mile Endurance	Williams, Tom	1 day, 3:57:00	USA	1949	M	35
1984	Western States 100 Mile Endurance	Winters, Ted	22:45:00	USA	1939	M	45
1984	Western States 100 Mile Endurance	Winton, Hal	20:35:00	USA	1931	M	53
1984	Western States 100 Mile Endurance	Witwer, Michael	23:21:00	USA	1941	M	43
1984	Western States 100 Mile Endurance	Wrolstad, David	21:59:00	USA	1958	M	26
1984	Western States 100 Mile Endurance	Wyatt, Larry	1 day, 2:44:00	USA	1950	M	34
1984	Western States 100 Mile Endurance	Yeager, Henry	23:45:00	USA	1936	M	48
1984	Western States 100 Mile Endurance	Yeend, Warren	23:02:00	USA	1936	M	48
1984	Western States 100 Mile Endurance	Zavortink, Thomas	23:33:00	USA	1939	M	45
1984	Western States 100 Mile Endurance	Zeman, Milan	21:58:00	USA	1942	M	42
1985	24 Stundenlauf Mörlenbach - 100mi Split (1985).xls	Beetz, Karl	21:38:08	GER	1952	M	33
1985	24 Stundenlauf Mörlenbach - 100mi Split (1985).xls	Brem, Norbert	21:34:33	GER	1930	M	55
1985	24 Stundenlauf Mörlenbach - 100mi Split (1985).xls	Eichhorn, Frank-Ulrich	19:47:28	GER	1955	M	30
1985	24 Stundenlauf Mörlenbach - 100mi Split (1985).xls	Ettwig, Wolfgang	23:48:19	GER	1951	M	34
1985	24 Stundenlauf Mörlenbach - 100mi Split (1985).xls	Gertel, Günter	20:33:22	GER	1940	M	45
1985	24 Stundenlauf Mörlenbach - 100mi Split (1985).xls	Gilbert, Peter	18:25:00	GER	1934	M	51
1985	24 Stundenlauf Mörlenbach - 100mi Split (1985).xls	Gossenberger, Jochen-Joseph	19:01:40	GER	1932	M	53
1985	24 Stundenlauf Mörlenbach - 100mi Split (1985).xls	Hannappel, Aribert	15:53:00	SUI	1940	M	45
1985	24 Stundenlauf Mörlenbach - 100mi Split (1985).xls	Henrichs, Gerd	20:49:00	GER	1947	M	38
1985	24 Stundenlauf Mörlenbach - 100mi Split (1985).xls	Hirschberger, M.	19:36:40	GER		M
1985	24 Stundenlauf Mörlenbach - 100mi Split (1985).xls	Klein, Willi	22:56:50	GER	1950	M	35
1985	24 Stundenlauf Mörlenbach - 100mi Split (1985).xls	Lukas, Ludwig	21:42:56	AUT	1932	M	53
1985	24 Stundenlauf Mörlenbach - 100mi Split (1985).xls	Mevius, Werner	22:49:42	GER	1939	M	46
1985	24 Stundenlauf Mörlenbach - 100mi Split (1985).xls	Nierkens, Renate	22:39:05	GER	1944	W	41
1985	24 Stundenlauf Mörlenbach - 100mi Split (1985).xls	Otto, Lothar	20:35:00	GER	1936	M	49
1985	24 Stundenlauf Mörlenbach - 100mi Split (1985).xls	Philipp, Hans-Joachim	20:13:08	GER	1939	M	46
1985	24 Stundenlauf Mörlenbach - 100mi Split (1985).xls	Portz, Hans	17:34:42	GER	1951	M	34
1985	24 Stundenlauf Mörlenbach - 100mi Split (1985).xls	Reich, Hans	13:47:19	GER	1936	M	49
1985	24 Stundenlauf Mörlenbach - 100mi Split (1985).xls	Reisert, Waltraud	18:45:13	GER	1939	W	46
1985	24 Stundenlauf Mörlenbach - 100mi Split (1985).xls	Rettig, Waldemar	17:38:00	GER	1938	M	47
1985	24 Stundenlauf Mörlenbach - 100mi Split (1985).xls	Schmitt, Wolfgang	16:56:23	GER	1951	M	34
1985	24 Stundenlauf Mörlenbach - 100mi Split (1985).xls	Springer, Karl-Heinz	17:59:30	GER	1947	M	38
1985	48 Heures Pedestre a Montauban - 100mi	Adams-Robinson, Eleanor	16:04:30	GBR	1947	W	38
1985	48 Heures Pedestre a Montauban - 100mi	Kouros, Yiannis (Κούρος Γiάννης)	11:52:40	GRE	1956	M	29
1985	48 Heures Pedestre a Montauban - 100mi	Macke, Patrick	13:24:47	GBR	1955	M	30
1985	Tallahassee Ultra Distance Classic 100M (USA)	Kiddy, Sandra	15:12:54 h	USA	1936	W	49
1985	Tallahassee Ultra Distance Classic 100M (USA)	Krolewicz, Raymond	14:57:26 h	USA	1955	M	30
1985	Western States 100 Mile Endurance	Aglietti, Gary	1 day, 3:04:15	USA	1945	M	40
1985	Western States 100 Mile Endurance	Ainsleigh, Gordon	23:18:14	USA	1947	M	38
1985	Western States 100 Mile Endurance	Arellanes, Carlos	1 day, 3:18:50	USA	1956	M	29
1985	Western States 100 Mile Endurance	Austrheim-Smith, Bjorg	22:09:51	USA	1943	W	42
1985	Western States 100 Mile Endurance	Bassett, Nicholas	1 day, 1:44:06	USA	1945	M	40
1985	Western States 100 Mile Endurance	Benedict, Ned	1 day, 4:26:51	USA	1940	M	45
1985	Western States 100 Mile Endurance	Bentson, Jim	1 day, 4:48:58	USA	1945	M	40
1985	Western States 100 Mile Endurance	Black, David	23:34:57	USA	1951	M	34
1985	Western States 100 Mile Endurance	Brasgala, Betty	1 day, 3:53:06	USA		W
1985	Western States 100 Mile Endurance	Braun, K.	23:53:32	USA		M
1985	Western States 100 Mile Endurance	Bricker, Kimberly	1 day, 4:05:46	USA	1960	W	25
1985	Western States 100 Mile Endurance	Brotherton, Mark	17:14:29	USA	1957	M	28
1985	Western States 100 Mile Endurance	Brown, Jonathan	23:55:39	USA	1951	M	34
1985	Western States 100 Mile Endurance	Bruns, Terry	1 day, 4:25:13	USA	1946	M	39
1985	Western States 100 Mile Endurance	Buxton, Maryann	1 day, 4:57:27	USA		W
1985	Western States 100 Mile Endurance	Calderon, David	23:32:14	USA	1960	M	25
1985	Western States 100 Mile Endurance	Callen, Michael	22:41:37	USA	1951	M	34
1985	Western States 100 Mile Endurance	Cammack, Terry	1 day, 5:54:52	USA	1946	W	39
1985	Western States 100 Mile Endurance	Campbell, Joseph	22:08:29	USA	1945	M	40
1985	Western States 100 Mile Endurance	Casteran, Rene	23:41:10	USA	1947	M	38
1985	Western States 100 Mile Endurance	Chistopherson, Dennis	1 day, 3:39:00	USA		M
1985	Western States 100 Mile Endurance	Christensen, Odin	19:40:45	USA	1947	M	38
1985	Western States 100 Mile Endurance	Christensen, Ronny	23:26:50	USA		M
1985	Western States 100 Mile Endurance	Clanton, Cheryl	23:45:06	USA	1949	W	36
1985	Western States 100 Mile Endurance	Clark, Rae	17:44:36	USA	1952	M	33
1985	Western States 100 Mile Endurance	Clark, Suzi	1 day, 5:41:32	USA	1947	W	38
1985	Western States 100 Mile Endurance	Clover, James	23:35:25	USA	1942	M	43
1985	Western States 100 Mile Endurance	Cole, Chris	22:46:24	USA	1962	M	23
1985	Western States 100 Mile Endurance	Cornell, Gill	19:05:14	USA	1950	M	35
1985	Western States 100 Mile Endurance	Crane, Richard	23:16:07	USA		M
1985	Western States 100 Mile Endurance	Crawford, Tom	1 day, 4:58:47	USA	1946	M	39
1985	Western States 100 Mile Endurance	Cross, Gary	22:26:27	USA	1960	M	25
1985	Western States 100 Mile Endurance	Dalton, Bob	20:51:15	USA	1955	M	30
1985	Western States 100 Mile Endurance	Davis, William	17:24:15	USA	1946	M	39
1985	Western States 100 Mile Endurance	Delgado, Chris	20:32:44	USA	1934	M	51
1985	Western States 100 Mile Endurance	Demorest, John	21:43:23	USA	1950	M	35
1985	Western States 100 Mile Endurance	Dewell, Ben	22:10:28	USA	1955	M	30
1985	Western States 100 Mile Endurance	Dickson, Rod	1 day, 2:42:20	USA	1946	M	39
1985	Western States 100 Mile Endurance	Dinapoli, Lee	1 day, 4:41:07	USA	1957	M	28
1985	Western States 100 Mile Endurance	Dixon, Bobbie	22:13:01	USA	1947	W	38
1985	Western States 100 Mile Endurance	D'Onofrio-Wood, Kathy	21:43:49	USA	1964	W	21
1985	Western States 100 Mile Endurance	Duket, Tom	22:38:01	USA	1943	M	42
1985	Western States 100 Mile Endurance	Fishman, Ed	1 day, 4:50:29	USA	1923	M	62
1985	Western States 100 Mile Endurance	Fitzgerald, Pat	1 day, 4:44:13	USA	1931	M	54
1985	Western States 100 Mile Endurance	Fonseca, Richard	1 day, 1:20:57	USA	1935	M	50
1985	Western States 100 Mile Endurance	Fowkes, Daniel	22:32:01	USA	1962	M	23
1985	Western States 100 Mile Endurance	Frame, Charles	23:19:01	USA	1943	M	42
1985	Western States 100 Mile Endurance	Franklin, Gregory	21:10:10	USA		M
1985	Western States 100 Mile Endurance	Gaal, Stephen	1 day, 5:54:52	USA	1934	M	51
1985	Western States 100 Mile Endurance	Gabri, Charlie	1 day, 4:12:41	USA	1944	M	41
1985	Western States 100 Mile Endurance	Gard, Dana	21:03:56	USA	1945	M	40
1985	Western States 100 Mile Endurance	Gard, Leighton	20:22:07	USA	1934	M	51
1985	Western States 100 Mile Endurance	George, Joseph	1 day, 1:10:57	USA	1931	M	54
1985	Western States 100 Mile Endurance	Gerber, Theresa	20:30:03	USA	1949	W	36
1985	Western States 100 Mile Endurance	Gomez, Larry	1 day, 2:51:34	USA	1945	M	40
1985	Western States 100 Mile Endurance	Gonzalez, Andy	22:31:02	USA	1955	M	30
1985	Western States 100 Mile Endurance	Greaves, Martyn	21:34:36	GBR	1956	M	29
1985	Western States 100 Mile Endurance	Griffin, Jon	1 day, 5:35:17	USA	1939	M	46
1985	Western States 100 Mile Endurance	Grindley, James	1 day, 4:40:36	USA	1935	M	50
1985	Western States 100 Mile Endurance	Guinan, Tim	23:42:07	USA	1947	M	38
1985	Western States 100 Mile Endurance	Guse, Jerry	22:38:22	USA	1940	M	45
1985	Western States 100 Mile Endurance	Hall, Christopher	23:33:20	USA	1948	M	37
1985	Western States 100 Mile Endurance	Hall, Gary	23:42:33	USA	1946	M	39
1985	Western States 100 Mile Endurance	Hamabata, Takafumi	23:34:24	USA		M
1985	Western States 100 Mile Endurance	Hamada, Kenneth	1 day, 2:26:10	USA	1940	M	45
1985	Western States 100 Mile Endurance	Hamilton, Bob	23:19:20	USA	1957	M	28
1985	Western States 100 Mile Endurance	Hammes, Mary	23:45:41	USA	1960	W	25
1985	Western States 100 Mile Endurance	Harries, Ronny	22:21:58	USA	1951	M	34
1985	Western States 100 Mile Endurance	Hellman, Warren	1 day, 3:20:22	USA	1935	M	50
1985	Western States 100 Mile Endurance	Henderson, Wellington	1 day, 5:50:31	USA	1932	M	53
1985	Western States 100 Mile Endurance	Hesler, Ike	22:09:01	USA	1940	M	45
1985	Western States 100 Mile Endurance	Hill, Ted	1 day, 2:56:59	USA	1939	M	46
1985	Western States 100 Mile Endurance	Holmes, Holiday	1 day, 4:50:24	USA	1956	W	29
1985	Western States 100 Mile Endurance	Hoschler, Marc	22:04:56	USA	1951	M	34
1985	Western States 100 Mile Endurance	Ianacone, Eric	21:17:23	USA	1947	M	38
1985	Western States 100 Mile Endurance	Innes, David	21:05:00	USA	1948	M	37
1985	Western States 100 Mile Endurance	Jackson, Tommie	23:54:02	USA	1952	M	33
1985	Western States 100 Mile Endurance	Johnson, Gordon	1 day, 1:57:10	USA	1945	M	40
1985	Western States 100 Mile Endurance	Johnson, Vicki	21:53:59	USA	1943	W	42
1985	Western States 100 Mile Endurance	Jordan, John	1 day, 4:31:25	USA	1945	M	40
1985	Western States 100 Mile Endurance	Kanieski, John	22:53:07	USA	1946	M	39
1985	Western States 100 Mile Endurance	Kayen, R.	1 day, 5:46:40	USA	1959	M	26
1985	Western States 100 Mile Endurance	Kehn, Keith	1 day, 5:11:14	USA	1952	M	33
1985	Western States 100 Mile Endurance	Kemp, Patrick	23:22:57	USA	1948	M	37
1985	Western States 100 Mile Endurance	Kessenich, Wes	22:48:07	USA	1962	M	23
1985	Western States 100 Mile Endurance	Key, T.J. (Tim)	1 day, 5:40:12	USA	1943	M	42
1985	Western States 100 Mile Endurance	Kim, David	1 day, 1:39:20	USA	1942	M	43
1985	Western States 100 Mile Endurance	King, Jim	16:02:44	USA	1957	M	28
1985	Western States 100 Mile Endurance	Klein, Helen	1 day, 5:51:12	USA	1922	W	63
1985	Western States 100 Mile Endurance	Kurginski, Ernest	1 day, 4:22:04	USA	1939	M	46
1985	Western States 100 Mile Endurance	LaPlant, Carol	22:05:32	USA	1947	W	38
1985	Western States 100 Mile Endurance	Larsen, Dane	21:40:04	USA	1951	M	34
1985	Western States 100 Mile Endurance	Latimer, Douglas	18:28:23	USA	1938	M	47
1985	Western States 100 Mile Endurance	Lee, Kevin	23:24:38	USA	1964	M	21
1985	Western States 100 Mile Endurance	Lees, Skip	23:41:21	USA	1945	M	40
1985	Western States 100 Mile Endurance	Leupold, Bernd	19:50:55	GER	1942	M	43
1985	Western States 100 Mile Endurance	Levet, Janice	23:38:51	USA	1951	W	34
1985	Western States 100 Mile Endurance	Lindsay, Dennis	23:20:48	USA	1953	M	32
1985	Western States 100 Mile Endurance	Liskey, Charles	1 day, 5:02:18	USA	1956	M	29
1985	Western States 100 Mile Endurance	Lujan, Edward	21:14:34	USA	1938	M	47
1985	Western States 100 Mile Endurance	March, Nancy	1 day, 1:59:14	USA	1947	W	38
1985	Western States 100 Mile Endurance	March, Steve	1 day, 3:27:56	USA	1946	M	39
1985	Western States 100 Mile Endurance	Maricle, Martha	1 day, 4:06:36	USA	1933	W	52
1985	Western States 100 Mile Endurance	Martin, Kathy	23:06:09	USA	1950	W	35
1985	Western States 100 Mile Endurance	Martin, Roland	1 day, 4:46:58	USA	1948	M	37
1985	Western States 100 Mile Endurance	Matz, Larry	22:50:56	USA	1948	M	37
1985	Western States 100 Mile Endurance	Mauldin, Bruce	23:23:34	USA	1948	M	37
1985	Western States 100 Mile Endurance	Maynard, Rex	21:29:36	USA	1944	M	41
1985	Western States 100 Mile Endurance	McCready, Eric	1 day, 0:45:23	USA	1950	M	35
1985	Western States 100 Mile Endurance	Mishalov, Neil	1 day, 2:53:55	USA	1943	M	42
1985	Western States 100 Mile Endurance	Nagelschmidt, Fred	22:56:00	USA	1924	M	61
1985	Western States 100 Mile Endurance	Naslund, John	1 day, 2:24:12	USA	1950	M	35
1985	Western States 100 Mile Endurance	Nunn, Clyde	1 day, 3:06:26	USA	1941	M	44
1985	Western States 100 Mile Endurance	O'Hern, Tom	23:41:48	USA	1956	M	29
1985	Western States 100 Mile Endurance	Peavy, George	1 day, 6:00:00	USA	1931	M	54
1985	Western States 100 Mile Endurance	Pellon, Jim	16:48:31	USA	1950	M	35
1985	Western States 100 Mile Endurance	Perchtold, Werner	1 day, 5:52:49	RSA	1941	M	44
1985	Western States 100 Mile Endurance	Provost, Richard	20:55:36	USA	1946	M	39
1985	Western States 100 Mile Endurance	Purcell, Brian	23:07:29	USA	1956	M	29
1985	Western States 100 Mile Endurance	Purdue, Duane	23:38:15	USA		M
1985	Western States 100 Mile Endurance	Putnam, Ted	23:19:48	USA	1944	M	41
1985	Western States 100 Mile Endurance	Roberts, Lee	22:41:45	USA	1953	M	32
1985	Western States 100 Mile Endurance	Robinson, John	1 day, 4:19:00	USA	1965	M	20
1985	Western States 100 Mile Endurance	Rossmann, Antonio	1 day, 3:33:36	USA	1941	M	44
1985	Western States 100 Mile Endurance	Rotkis, Tom	22:00:57	USA	1948	M	37
1985	Western States 100 Mile Endurance	Samuelson, David	23:20:32	USA	1950	M	35
1985	Western States 100 Mile Endurance	Samuelson, Mark	23:08:53	USA	1953	M	32
1985	Western States 100 Mile Endurance	Sanchez, Roberto	1 day, 5:38:01	USA	1939	M	46
1985	Western States 100 Mile Endurance	Savage, Charles	19:19:53	USA	1947	M	38
1985	Western States 100 Mile Endurance	Schrock, Doug	21:54:39	USA	1953	M	32
1985	Western States 100 Mile Endurance	Seyfarth, Terry	1 day, 4:25:02	USA	1948	W	37
1985	Western States 100 Mile Endurance	Shattuck, Phillip	1 day, 2:05:24	USA	1944	M	41
1985	Western States 100 Mile Endurance	Shaw, Robert	23:41:18	USA	1953	M	32
1985	Western States 100 Mile Endurance	Shaw, Ronald	23:41:16	USA	1953	M	32
1985	Western States 100 Mile Endurance	Shields, Richard	23:44:00	USA	1944	M	41
1985	Western States 100 Mile Endurance	Sitter, Richard	23:55:35	USA	1939	M	46
1985	Western States 100 Mile Endurance	Smith, Pamela	1 day, 4:31:25	USA	1954	W	31
1985	Western States 100 Mile Endurance	Smith, William	1 day, 5:04:10	USA	1935	M	50
1985	Western States 100 Mile Endurance	Sobsey, Robert	23:47:02	USA	1951	M	34
1985	Western States 100 Mile Endurance	Solish, Alfred	1 day, 1:44:08	USA	1950	M	35
1985	Western States 100 Mile Endurance	Spady, Richard	20:46:46	USA	1952	M	33
1985	Western States 100 Mile Endurance	Squires, John	1 day, 5:24:10	USA	1932	M	53
1985	Western States 100 Mile Endurance	Stansauk, Gary	22:57:18	USA	1951	M	34
1985	Western States 100 Mile Endurance	Stevenson, David	19:09:04	USA	1952	M	33
1985	Western States 100 Mile Endurance	Tanzer, Herb	18:11:24	USA	1952	M	33
1985	Western States 100 Mile Endurance	Tramontin, William	1 day, 0:26:34	USA	1949	M	36
1985	Western States 100 Mile Endurance	Twietmeyer, Tim	18:42:09	USA	1958	M	27
1985	Western States 100 Mile Endurance	Vieyra, Jeffrey	1 day, 2:44:22	USA	1946	M	39
1985	Western States 100 Mile Endurance	Volkenand, Robert	21:23:37	USA	1930	M	55
1985	Western States 100 Mile Endurance	Vonborstel, Bruce	18:39:48	USA	1946	M	39
1985	Western States 100 Mile Endurance	Vonhof, John	1 day, 2:33:44	USA	1947	M	38
1985	Western States 100 Mile Endurance	Wall, Jeff	22:13:15	USA	1943	M	42
1985	Western States 100 Mile Endurance	Warshawer, Steve	16:51:36	USA	1957	M	28
1985	Western States 100 Mile Endurance	Weadock, Edward	1 day, 4:02:27	USA	1932	M	53
1985	Western States 100 Mile Endurance	Wehan, Ed	22:14:38	USA	1944	M	41
1985	Western States 100 Mile Endurance	Whyte, Pat	22:10:53	USA	1948	W	37
1985	Western States 100 Mile Endurance	Williams, Dan	19:08:36	USA	1949	M	36
1985	Western States 100 Mile Endurance	Williamson, Norrie	1 day, 3:22:41	GBR	1955	M	30
1985	Western States 100 Mile Endurance	Witwer, Michael	1 day, 4:42:38	USA	1941	M	44
1985	Western States 100 Mile Endurance	Wyatt, Larry	1 day, 3:54:53	USA	1950	M	35
1985	Western States 100 Mile Endurance	Yawn, Bill	23:11:44	USA	1946	M	39
1986	100 Mile Run Queens	Beam, Jerry	17:45:35	USA	1954	M	32
1986	100 Mile Run Queens	Bencsath, Aladar	19:42:23	USA	1941	M	45
1986	100 Mile Run Queens	Blackman, Paul	17:00:36	USA	1944	M	42
1986	100 Mile Run Queens	Caldwell, Lion	13:53:16	USA	1951	M	35
1986	100 Mile Run Queens	DeLeo, Frank	15:34:19	USA	1953	M	33
1986	100 Mile Run Queens	Fedak, Michael	14:51:38	USA	1951	M	35
1986	100 Mile Run Queens	Ierace, Dominick	20:27:05	USA	1943	M	43
1986	100 Mile Run Queens	Kenul, John	19:32:51	USA	1943	M	43
1986	100 Mile Run Queens	Kourounis, Timotheos	19:19:15	GRE	1938	M	48
1986	100 Mile Run Queens	Krolewicz, Raymond	20:59:59	USA	1955	M	31
1986	100 Mile Run Queens	Moore, Kay	19:42:35	USA	1942	W	44
1986	100 Mile Run Queens	Obelkevich, Dave	19:25:18	USA	1943	M	43
1986	100 Mile Run Queens	Opsahl, Richard	19:03:59	USA	1932	M	54
1986	100 Mile Run Queens	Prawda, Al	20:29:14	USA	1947	M	39
1986	100 Mile Run Queens	Queen, Brooks	18:12:44	USA	1951	M	35
1986	100 Mile Run Queens	Ramirez, Jorge	16:00:55	USA	1954	M	32
1986	100 Mile Run Queens	Robinson, Seetreeon	20:11:29	USA	1954	M	32
1986	100 Mile Run Queens	Wong, Ronnie	17:20:51	USA	1946	M	40
1986	100 Mile Run Queens	Yamamoto, Izumi	21:11:56	JPN	1942	W	44
1986	100 Mile Run Queens	Yecies, Martin	19:55:28	USA	1944	M	42
1986	100 Mile Run Queens	Zeller, Al	17:24:01	USA	1947	M	39
1986	24 Stundenlauf Mörlenbach - 100mi	Becke, Günther	23:00:00	GER	1940	M	46
1986	24 Stundenlauf Mörlenbach - 100mi	Czapalla, Dietmar	18:43:00	GER	1939	M	47
1986	24 Stundenlauf Mörlenbach - 100mi	Eichhorn, Frank-Ulrich	20:03:30	GER	1955	M	31
1986	24 Stundenlauf Mörlenbach - 100mi	Galster, Jürgen	17:34:00	GER	1950	M	36
1986	24 Stundenlauf Mörlenbach - 100mi	Gurres, Winfried	18:15:00	GER	1937	M	49
1986	24 Stundenlauf Mörlenbach - 100mi	Henrichs, Gerd	17:23:00	GER	1947	M	39
1986	24 Stundenlauf Mörlenbach - 100mi	Kern, Rudolf	19:25:00	GER	1950	M	36
1986	24 Stundenlauf Mörlenbach - 100mi	Lukas, Ludwig	20:46:25	AUT	1932	M	54
1986	24 Stundenlauf Mörlenbach - 100mi	Marquardt, Friedrich-Wilhelm	17:04:00	GER	1936	M	50
1986	24 Stundenlauf Mörlenbach - 100mi	Marton, Attila Antal	22:00:00	HUN	1956	M	30
1986	24 Stundenlauf Mörlenbach - 100mi	Nierkens, Renate	18:31:05	GER	1944	W	42
1986	24 Stundenlauf Mörlenbach - 100mi	Nussbaum, Rudolf	19:25:00	GER	1945	M	41
1986	24 Stundenlauf Mörlenbach - 100mi	Rettig, Waldemar	19:17:00	GER	1938	M	48
1986	24 Stundenlauf Mörlenbach - 100mi	Schewe, Clemens	15:26:00	GER	1951	M	35
1986	24 Stundenlauf Mörlenbach - 100mi	Schröder, Gerda	18:36:00	GER	1929	W	57
1986	24 Stundenlauf Mörlenbach - 100mi	Schwerk, Wolfgang	14:56:00	GER	1955	M	31
1986	24 Stundenlauf Mörlenbach - 100mi	Springer, Karl-Heinz	15:44:00	GER	1947	M	39
1986	24 Stundenlauf Mörlenbach - 100mi	Stemler, Heiko	19:55:00	GER	1948	M	38
1986	24 Stundenlauf Mörlenbach - 100mi	Wenzel, Volkhard	21:08:10	GER	1946	M	40
1986	Angeles Crest 100 Mile	Arnold, Hap	1 day, 5:51:00	USA	1934	M	52
1986	Angeles Crest 100 Mile	Baker, Ernie	1 day, 6:04:00	USA	1937	M	49
1986	Angeles Crest 100 Mile	Bandur, John	1 day, 0:04:00	USA	1937	M	49
1986	Angeles Crest 100 Mile	Barger, Dan	1 day, 3:59:00	USA	1965	M	21
1986	Angeles Crest 100 Mile	Beach, Robert	1 day, 5:49:00	USA	1944	M	42
1986	Angeles Crest 100 Mile	Coffee, Dennis	1 day, 5:39:00	USA	1948	M	38
1986	Angeles Crest 100 Mile	Cole, Chris	23:17:00	USA	1962	M	24
1986	Angeles Crest 100 Mile	Curry, Garry	1 day, 3:59:00	USA	1953	M	33
1986	Angeles Crest 100 Mile	Freeman, Lee	1 day, 6:33:00	USA	1943	M	43
1986	Angeles Crest 100 Mile	Gagarin, Peter	1 day, 1:19:00	USA	1944	M	42
1986	Angeles Crest 100 Mile	Galdi, Phil	1 day, 2:23:00	USA	1950	M	36
1986	Angeles Crest 100 Mile	Garnett, Paul	1 day, 3:32:00	USA	1948	M	38
1986	Angeles Crest 100 Mile	Gregg, Michael	23:23:00	USA	1958	M	28
1986	Angeles Crest 100 Mile	Hamalainen, Jussi	22:49:00	FIN	1946	M	40
1986	Angeles Crest 100 Mile	Harvey, Steve	1 day, 2:48:00	USA	1944	M	42
1986	Angeles Crest 100 Mile	Hasham, Sheila	1 day, 5:15:00	USA	1942	W	44
1986	Angeles Crest 100 Mile	Hillestad, Richard	23:41:00	USA	1942	M	44
1986	Angeles Crest 100 Mile	Hubbard, Gordon	1 day, 8:11:00	USA	1939	M	47
1986	Angeles Crest 100 Mile	Karwasky, Robert	1 day, 8:27:00	USA	1955	M	31
1986	Angeles Crest 100 Mile	King, Bob	1 day, 8:11:00	USA	1942	M	44
1986	Angeles Crest 100 Mile	Leigh, Todd	1 day, 5:12:00	USA	1942	M	44
1986	Angeles Crest 100 Mile	Lowy, Ron	1 day, 4:54:00	USA	1943	M	43
1986	Angeles Crest 100 Mile	Maddieson, Ian	23:30:05	USA	1942	M	44
1986	Angeles Crest 100 Mile	Magrann, Thomas	1 day, 3:54:00	USA	1948	M	38
1986	Angeles Crest 100 Mile	Moses, Bob	1 day, 7:06:00	USA	1946	M	40
1986	Angeles Crest 100 Mile	Muchow, Lee	1 day, 4:50:02	USA	1940	M	46
1986	Angeles Crest 100 Mile	O'Neal, Thomas	1 day, 8:27:45	USA	1945	M	41
1986	Angeles Crest 100 Mile	Pepin, James	1 day, 4:55:00	USA	1949	M	37
1986	Angeles Crest 100 Mile	Provost, Richard	21:52:00	USA	1946	M	40
1986	Angeles Crest 100 Mile	Radich, John	1 day, 5:44:00	USA	1954	M	32
1986	Angeles Crest 100 Mile	Resh, Jack	1 day, 3:54:00	USA	1931	M	55
1986	Angeles Crest 100 Mile	Slater, Jack	21:59:00	USA	1947	M	39
1986	Angeles Crest 100 Mile	Solish, Alfred	1 day, 3:33:00	USA	1950	M	36
1986	Angeles Crest 100 Mile	Sutton, Dale	1 day, 2:27:00	USA	1939	M	47
1986	Angeles Crest 100 Mile	Tufts, Richard	1 day, 5:55:00	USA	1944	M	42
1986	Angeles Crest 100 Mile	Winter, Ted	1 day, 2:09:00	USA	1938	M	48
1986	Angeles Crest 100 Mile	Wood, Jeannie	1 day, 7:56:00	USA	1951	W	35
1986	McCurdy's 100 Mile Ultramarathon for	Brooks, Greg	16:43:11	USA	1948	M	38
1986	McCurdy's 100 Mile Ultramarathon for	Osborne, Nedra	21:49:19	USA	1948	W	38
1986	McCurdy's 100 Mile Ultramarathon for	Wahl, Jim	23:47:50	USA	1947	M	39
1986	Self-Transcendence 24 Hour Race Ottawa - 100mi Split	Cookson, John	23:20:21	CAN	1946	M	40
1986	Self-Transcendence 24 Hour Race Ottawa - 100mi Split	Dickey, William	21:21:25	USA	1939	M	47
1986	Self-Transcendence 24 Hour Race Ottawa - 100mi Split	Gagnon, Marcel	23:09:37	CAN	1963	M	23
1986	Self-Transcendence 24 Hour Race Ottawa - 100mi Split	Gehl, Ronald	20:56:29	CAN	1947	M	39
1986	Self-Transcendence 24 Hour Race Ottawa - 100mi Split	Kalovsky, Rob	18:26:13	CAN	1969	M	17
1986	Self-Transcendence 24 Hour Race Ottawa - 100mi Split	Kempel, Ron	23:49:59	CAN	1943	M	43
1986	Self-Transcendence 24 Hour Race Ottawa - 100mi Split	Kingsford, Colin	17:13:54	CAN	1942	M	44
1986	Self-Transcendence 24 Hour Race Ottawa - 100mi Split	McLeod, Barbara	22:48:51	CAN	1938	W	48
1986	Sri Chinmoy 100 Mile Road Races	Cella, Jim	17:58:53	USA	1950	M	36
1986	Sri Chinmoy 100 Mile Road Races	Davis, Pippa	19:06:21	GBR	1947	W	39
1986	Sri Chinmoy 100 Mile Road Races	DeLeo, Frank	16:28:01	USA	1953	M	33
1986	Sri Chinmoy 100 Mile Road Races	Good, Richard	20:18:23	USA	1929	M	57
1986	Sri Chinmoy 100 Mile Road Races	Hagen, Jerome	18:20:21	USA	1933	M	53
1986	Sri Chinmoy 100 Mile Road Races	Haynes, Michael	1 day, 0:35:01	USA	1945	M	41
1986	Sri Chinmoy 100 Mile Road Races	Horton, David	14:26:25	USA	1949	M	37
1986	Sri Chinmoy 100 Mile Road Races	Jewell, Don	15:53:11	USA	1938	M	48
1986	Sri Chinmoy 100 Mile Road Races	Kenul, John	20:01:27	USA	1943	M	43
1986	Sri Chinmoy 100 Mile Road Races	Kouros, Yiannis (Κούρος Γiάννης)	11:56:48	GRE	1956	M	30
1986	Sri Chinmoy 100 Mile Road Races	Moore, Kay	16:54:01	USA	1942	W	44
1986	Sri Chinmoy 100 Mile Road Races	O'Flaherty, Brendan (Dan)	17:27:22	USA	1951	M	35
1986	Sri Chinmoy 100 Mile Road Races	Rios, Luis	15:29:37	USA	1947	M	39
1986	Sri Chinmoy 100 Mile Road Races	Smith, Thomas	15:12:56	USA	1948	M	38
1986	Sri Chinmoy 100 Mile Road Races	Yeter, Cahit	13:35:21	USA	1935	M	51
1986	Western States 100 Mile Endurance	Aglietti, Gary	1 day, 1:23:06	USA	1945	M	41
1986	Western States 100 Mile Endurance	Ainsleigh, Gordon	23:43:41	USA	1947	M	39
1986	Western States 100 Mile Endurance	Akins, Harlow	22:49:51	USA	1944	M	42
1986	Western States 100 Mile Endurance	Alarcon, Ruben	1 day, 2:18:03	USA	1945	M	41
1986	Western States 100 Mile Endurance	Anderson, Ruth	1 day, 4:56:05	USA	1930	W	56
1986	Western States 100 Mile Endurance	Austrheim-Smith, Bjorg	21:26:14	USA	1943	W	43
1986	Western States 100 Mile Endurance	Barber, Luke	23:24:35	USA	1945	M	41
1986	Western States 100 Mile Endurance	Barr, Steven	1 day, 2:00:27	USA	1956	M	30
1986	Western States 100 Mile Endurance	Bassett, Nicholas	23:46:01	USA	1945	M	41
1986	Western States 100 Mile Endurance	Bates, John	23:46:37	USA	1946	M	40
1986	Western States 100 Mile Endurance	Baucom, Bill	1 day, 5:10:50	USA	1945	M	41
1986	Western States 100 Mile Endurance	Beddor, William	1 day, 1:51:08	USA	1927	M	59
1986	Western States 100 Mile Endurance	Bellante, Richard	1 day, 5:24:06	USA	1951	M	35
1986	Western States 100 Mile Endurance	Bogenhuber, Alfred	21:10:00	USA	1939	M	47
1986	Western States 100 Mile Endurance	Bogenhuber, Max	22:33:32	AUS	1942	M	44
1986	Western States 100 Mile Endurance	Bortz, Ruth	1 day, 0:34:38	USA	1931	W	55
1986	Western States 100 Mile Endurance	Boyd, Jack	1 day, 0:37:41	USA	1939	M	47
1986	Western States 100 Mile Endurance	Bradford, Don	1 day, 2:19:05	USA	1929	M	57
1986	Western States 100 Mile Endurance	Brezolzky, Thomas	23:16:55	USA	1965	M	21
1986	Western States 100 Mile Endurance	Bryan, Thomas	1 day, 4:35:41	USA	1940	M	46
1986	Western States 100 Mile Endurance	Byman, Ben	23:18:51	USA	1951	M	35
1986	Western States 100 Mile Endurance	Callen, Michael	23:45:49	USA	1951	M	35
1986	Western States 100 Mile Endurance	Christian, Jack	22:09:38	USA	1953	M	33
1986	Western States 100 Mile Endurance	Christopherson, Wayne	23:17:39	USA	1948	M	38
1986	Western States 100 Mile Endurance	Clark, Suzi	1 day, 5:41:01	USA	1947	W	39
1986	Western States 100 Mile Endurance	Clover, James	23:44:14	USA	1942	M	44
1986	Western States 100 Mile Endurance	Coffee, Dennis	1 day, 1:18:12	USA	1948	M	38
1986	Western States 100 Mile Endurance	Cole, Chris	23:08:33	USA	1962	M	24
1986	Western States 100 Mile Endurance	Collins, Dick	1 day, 3:19:34	USA	1933	M	53
1986	Western States 100 Mile Endurance	Cross, Gary	23:58:24	USA	1960	M	26
1986	Western States 100 Mile Endurance	Dahl, Orin	23:26:38	USA	1935	M	51
1986	Western States 100 Mile Endurance	Daniels, Roger	21:01:30	USA	1936	M	50
1986	Western States 100 Mile Endurance	Derry, Robert W.	23:44:32	USA	1938	M	48
1986	Western States 100 Mile Endurance	Deters, Andy	23:44:09	USA	1941	M	45
1986	Western States 100 Mile Endurance	Deupree, Debbie	1 day, 3:10:18	USA	1954	W	32
1986	Western States 100 Mile Endurance	Deupree, Harry	1 day, 3:10:16	USA	1938	M	48
1986	Western States 100 Mile Endurance	DeVelice, Robert	22:52:30	USA	1954	M	32
1986	Western States 100 Mile Endurance	Dinapoli, Lee	1 day, 4:58:06	USA	1957	M	29
1986	Western States 100 Mile Endurance	Dixon, Bobbie	22:25:58	USA	1947	W	39
1986	Western States 100 Mile Endurance	D'Onofrio-Wood, Kathy	20:58:16	USA	1964	W	22
1986	Western States 100 Mile Endurance	Dossa, Alfred	1 day, 5:23:04	USA	1939	M	47
1986	Western States 100 Mile Endurance	Dugan, Gordon	1 day, 4:06:29	USA	1933	M	53
1986	Western States 100 Mile Endurance	Dunn, Fred	1 day, 5:38:34	USA	1929	M	57
1986	Western States 100 Mile Endurance	Eichstaedt, Robert	23:30:40	USA	1947	M	39
1986	Western States 100 Mile Endurance	Elkman, William	1 day, 4:12:28	USA	1952	M	34
1986	Western States 100 Mile Endurance	Evers, Eric	22:05:01	USA	1950	M	36
1986	Western States 100 Mile Endurance	Farrell, Bill	1 day, 1:38:05	USA	1954	M	32
1986	Western States 100 Mile Endurance	Fazel, John	1 day, 3:39:45	USA	1937	M	49
1986	Western States 100 Mile Endurance	Fernandez, Camille	1 day, 5:57:23	USA	1957	M	29
1986	Western States 100 Mile Endurance	Feusi, Harry	1 day, 3:29:50	USA	1946	M	40
1986	Western States 100 Mile Endurance	Fischer, J.D.	23:34:43	USA	1943	M	43
1986	Western States 100 Mile Endurance	Fishman, Ed	1 day, 5:46:17	USA	1923	M	63
1986	Western States 100 Mile Endurance	Fowkes, Daniel	23:18:18	USA	1962	M	24
1986	Western States 100 Mile Endurance	Fritz, Charles	1 day, 3:57:25	USA	1949	M	37
1986	Western States 100 Mile Endurance	Fugate, Dennis	22:34:34	USA	1952	M	34
1986	Western States 100 Mile Endurance	Gaetano, Paul	1 day, 1:33:22	USA	1942	M	44
1986	Western States 100 Mile Endurance	Gard, Dana	21:45:08	USA	1945	M	41
1986	Western States 100 Mile Endurance	Gard, Leighton	21:23:22	USA	1934	M	52
1986	Western States 100 Mile Endurance	George, Joseph	23:51:44	USA	1931	M	55
1986	Western States 100 Mile Endurance	Gibb, Hutch	1 day, 4:08:00	USA	1946	M	40
1986	Western States 100 Mile Endurance	Grant, Sharon	1 day, 5:08:35	USA	1950	W	36
1986	Western States 100 Mile Endurance	Gray, David	21:38:51	USA	1954	M	32
1986	Western States 100 Mile Endurance	Grayson, Les	1 day, 5:22:43	USA	1936	M	50
1986	Western States 100 Mile Endurance	Green, Gene	1 day, 1:37:08	USA	1946	M	40
1986	Western States 100 Mile Endurance	Green, Thomas	23:39:05	USA	1950	M	36
1986	Western States 100 Mile Endurance	Guinan, Tim	23:08:21	USA	1947	M	39
1986	Western States 100 Mile Endurance	Guse, Jerry	23:12:36	USA	1940	M	46
1986	Western States 100 Mile Endurance	Gutterman, Sam	1 day, 5:07:34	USA	1948	M	38
1986	Western States 100 Mile Endurance	Hagele, Dennis	23:38:08	USA	1944	M	42
1986	Western States 100 Mile Endurance	Hagen, Jeffrey	23:11:22	USA	1947	M	39
1986	Western States 100 Mile Endurance	Hall, George	23:42:58	USA	1951	M	35
1986	Western States 100 Mile Endurance	Hammes, Mary	21:54:39	USA	1960	W	26
1986	Western States 100 Mile Endurance	Harns, William	1 day, 5:18:13	USA	1946	M	40
1986	Western States 100 Mile Endurance	Harris, Stephen	22:11:34	USA	1954	M	32
1986	Western States 100 Mile Endurance	Harris, Victor	1 day, 1:36:41	USA	1957	M	29
1986	Western States 100 Mile Endurance	Hellman, Warren	1 day, 3:15:15	USA	1935	M	51
1986	Western States 100 Mile Endurance	Henderson, Wellington	1 day, 4:55:13	USA	1932	M	54
1986	Western States 100 Mile Endurance	Hennessey, Laurel	1 day, 5:22:08	USA	1946	W	40
1986	Western States 100 Mile Endurance	Hermanson, Ray	1 day, 4:54:42	CAN	1943	M	43
1986	Western States 100 Mile Endurance	Hernandez, Joe	23:55:59	USA	1944	M	42
1986	Western States 100 Mile Endurance	Herzog, Ronald	1 day, 0:44:45	USA	1938	M	48
1986	Western States 100 Mile Endurance	Hicks, Phil	1 day, 4:53:27	USA	1940	M	46
1986	Western States 100 Mile Endurance	Hillyer, Martin	1 day, 0:30:00	USA	1938	M	48
1986	Western States 100 Mile Endurance	Hinman, Art	1 day, 5:36:58	USA	1929	M	57
1986	Western States 100 Mile Endurance	Holder, Kent	23:24:11	USA	1939	M	47
1986	Western States 100 Mile Endurance	Holland, David	1 day, 3:44:07	USA	1943	M	43
1986	Western States 100 Mile Endurance	Holmes, Holiday	1 day, 5:45:40	USA	1956	W	30
1986	Western States 100 Mile Endurance	Hooper, Max	1 day, 4:13:13	USA	1946	M	40
1986	Western States 100 Mile Endurance	Hoover, Charles	21:55:51	USA	1949	M	37
1986	Western States 100 Mile Endurance	Johnson, Joseph	1 day, 4:16:28	USA	1950	M	36
1986	Western States 100 Mile Endurance	Johnson, Vicki	21:17:48	USA	1943	W	43
1986	Western States 100 Mile Endurance	Johnson, Walt	1 day, 2:44:31	USA	1930	M	56
1986	Western States 100 Mile Endurance	Johnson, William	1 day, 3:31:45	USA	1945	M	41
1986	Western States 100 Mile Endurance	Jones, Charles (Chuck)	16:37:47	USA	1959	M	27
1986	Western States 100 Mile Endurance	Jones, Martin	20:32:40	USA	1943	M	43
1986	Western States 100 Mile Endurance	Jones, Tom	1 day, 4:29:52	USA	1951	M	35
1986	Western States 100 Mile Endurance	Kamp, David	1 day, 3:44:42	USA	1947	M	39
1986	Western States 100 Mile Endurance	Karlin, Leo	1 day, 5:05:01	USA	1937	M	49
1986	Western States 100 Mile Endurance	Kendall, Juneus	23:47:06	USA	1931	M	55
1986	Western States 100 Mile Endurance	Kim, David	1 day, 1:51:55	USA	1942	M	44
1986	Western States 100 Mile Endurance	King, Jim	18:20:29	USA	1957	M	29
1986	Western States 100 Mile Endurance	King, Sue	1 day, 2:21:57	USA	1954	W	32
1986	Western States 100 Mile Endurance	Kingston, George	23:36:26	USA	1940	M	46
1986	Western States 100 Mile Endurance	Kinnear, George	23:30:59	USA	1941	M	45
1986	Western States 100 Mile Endurance	Kissell, Bill	21:30:14	USA	1955	M	31
1986	Western States 100 Mile Endurance	Konen, James	1 day, 0:39:06	USA	1935	M	51
1986	Western States 100 Mile Endurance	Kraynik, Zoltan	1 day, 4:24:29	USA	1948	M	38
1986	Western States 100 Mile Endurance	Labelle, Bruce	21:40:32	USA	1956	M	30
1986	Western States 100 Mile Endurance	Lake, Ken	1 day, 3:45:10	USA	1949	M	37
1986	Western States 100 Mile Endurance	Lambourne, Sam	1 day, 3:31:46	GBR	1948	M	38
1986	Western States 100 Mile Endurance	LaPlant, Carol	23:43:38	USA	1947	W	39
1986	Western States 100 Mile Endurance	Larsen, Dane	21:53:42	USA	1951	M	35
1986	Western States 100 Mile Endurance	Latimer, Douglas	19:03:40	USA	1938	M	48
1986	Western States 100 Mile Endurance	Lee, Agatha-Sue	1 day, 4:03:27	USA	1940	W	46
1986	Western States 100 Mile Endurance	Lee, Paul	1 day, 2:55:05	USA	1951	M	35
1986	Western States 100 Mile Endurance	Lees, Skip	23:42:13	USA	1945	M	41
1986	Western States 100 Mile Endurance	Levet, Janice	1 day, 1:27:05	USA	1951	W	35
1986	Western States 100 Mile Endurance	Libby, Chris	22:18:05	USA	1958	M	28
1986	Western States 100 Mile Endurance	Lind, Paul	1 day, 4:22:15	USA	1968	M	18
1986	Western States 100 Mile Endurance	Linville, J.R.	1 day, 2:22:03	USA	1949	M	37
1986	Western States 100 Mile Endurance	Liskey, Charles	1 day, 5:14:42	USA	1956	M	30
1986	Western States 100 Mile Endurance	Locke, Lynda	23:34:19	USA	1960	W	26
1986	Western States 100 Mile Endurance	Loeschhorn, John	18:40:49	USA	1944	M	42
1986	Western States 100 Mile Endurance	Lowy, Ron	1 day, 2:52:01	USA	1943	M	43
1986	Western States 100 Mile Endurance	Marbett, Gregory	1 day, 1:16:58	USA	1955	M	31
1986	Western States 100 Mile Endurance	March, Nancy	1 day, 0:01:29	USA	1947	W	39
1986	Western States 100 Mile Endurance	Martin, Roland	22:57:42	USA	1948	M	38
1986	Western States 100 Mile Endurance	Matulac, Robert	1 day, 5:21:11	USA	1936	M	50
1986	Western States 100 Mile Endurance	McCollom, Don	1 day, 5:26:30	USA	1935	M	51
1986	Western States 100 Mile Endurance	McCord, Nancy	22:43:43	USA	1951	W	35
1986	Western States 100 Mile Endurance	McIntosh, Jim	1 day, 3:12:12	USA	1952	M	34
1986	Western States 100 Mile Endurance	McKean, Bill	1 day, 4:05:42	USA	1950	M	36
1986	Western States 100 Mile Endurance	McKenzie, Patrick	1 day, 2:12:10	USA	1940	M	46
1986	Western States 100 Mile Endurance	McMahan, Michael	1 day, 0:16:42	USA	1948	M	38
1986	Western States 100 Mile Endurance	McNelly, Robert	1 day, 5:48:40	USA	1928	M	58
1986	Western States 100 Mile Endurance	Milgram, Judy	1 day, 0:48:39	USA	1942	W	44
1986	Western States 100 Mile Endurance	Modzelewski, Michael	23:31:03	USA	1953	M	33
1986	Western States 100 Mile Endurance	Moody, Kimberly	21:05:59	USA	1955	W	31
1986	Western States 100 Mile Endurance	Moore, Craig	19:03:46	USA	1953	M	33
1986	Western States 100 Mile Endurance	Nequin, Noel	1 day, 5:39:22	USA	1939	M	47
1986	Western States 100 Mile Endurance	Newbill, Daniel	1 day, 4:51:15	USA	1931	M	55
1986	Western States 100 Mile Endurance	Nikoley, Uwe	23:55:11	USA	1948	M	38
1986	Western States 100 Mile Endurance	Norris, Brad	1 day, 5:12:44	USA	1954	M	32
1986	Western States 100 Mile Endurance	O'Brien, Neil	1 day, 0:50:02	USA	1943	M	43
1986	Western States 100 Mile Endurance	O'Connell, Tom	1 day, 3:15:30	USA	1951	M	35
1986	Western States 100 Mile Endurance	O'Neill, Thomas	1 day, 5:10:54	USA	1949	M	37
1986	Western States 100 Mile Endurance	Park, James David	21:37:35	USA	1956	M	30
1986	Western States 100 Mile Endurance	Parr, Linda	1 day, 5:43:18	USA	1951	W	35
1986	Western States 100 Mile Endurance	Pelechaty, Mike	22:29:15	USA	1954	M	32
1986	Western States 100 Mile Endurance	Pellon, Jim	16:48:19	USA	1950	M	36
1986	Western States 100 Mile Endurance	Perrodin, John	1 day, 5:30:31	USA	1929	M	57
1986	Western States 100 Mile Endurance	Peterson, Bob	1 day, 5:05:16	USA	1939	M	47
1986	Western States 100 Mile Endurance	Pomroy, Jim	20:08:32	USA	1947	M	39
1986	Western States 100 Mile Endurance	Radich, John	1 day, 5:01:12	USA	1954	M	32
1986	Western States 100 Mile Endurance	Reid, Robert	1 day, 3:39:13	CAN	1947	M	39
1986	Western States 100 Mile Endurance	Richardson, Ed	1 day, 2:28:46	USA	1952	M	34
1986	Western States 100 Mile Endurance	Riggle, Everett	22:54:17	USA	1933	M	53
1986	Western States 100 Mile Endurance	Roberts, David	20:20:25	USA	1953	M	33
1986	Western States 100 Mile Endurance	Robison, Wendell	1 day, 0:42:33	USA	1952	M	34
1986	Western States 100 Mile Endurance	Rohde-Moe, Jack	1 day, 4:10:22	USA	1929	M	57
1986	Western States 100 Mile Endurance	Romesberg, Ephraim	1 day, 4:52:40	USA	1930	M	56
1986	Western States 100 Mile Endurance	Rossmann, Antonio	1 day, 4:45:25	USA	1941	M	45
1986	Western States 100 Mile Endurance	Roth, David	20:57:13	USA	1954	M	32
1986	Western States 100 Mile Endurance	Rotkis, Tom	21:44:13	USA	1948	M	38
1986	Western States 100 Mile Endurance	Salmonson, John	1 day, 4:31:46	USA	1943	M	43
1986	Western States 100 Mile Endurance	Samuelson, David	1 day, 0:12:13	USA	1950	M	36
1986	Western States 100 Mile Endurance	Savage, Charles	21:02:00	USA	1947	M	39
1986	Western States 100 Mile Endurance	Schwam, Marcy	1 day, 1:12:57	USA	1953	W	33
1986	Western States 100 Mile Endurance	Scott, Dennis	1 day, 3:46:16	USA	1948	M	38
1986	Western States 100 Mile Endurance	Sebert, Roger	22:30:57	USA	1944	M	42
1986	Western States 100 Mile Endurance	Seif, Marc	1 day, 1:45:35	USA	1952	M	34
1986	Western States 100 Mile Endurance	Shattuck, Phillip	1 day, 3:16:48	USA	1944	M	42
1986	Western States 100 Mile Endurance	Shaw, Robert	23:46:53	USA	1953	M	33
1986	Western States 100 Mile Endurance	Shaw, Ronald	23:46:53	USA	1953	M	33
1986	Western States 100 Mile Endurance	Shirk, Ken (Cowman)	1 day, 3:16:45	USA	1944	M	42
1986	Western States 100 Mile Endurance	Silverman, Bob	23:17:25	USA	1948	M	38
1986	Western States 100 Mile Endurance	Simington, David	23:57:08	USA	1931	M	55
1986	Western States 100 Mile Endurance	Skaglund, Jon	1 day, 3:32:35	USA	1941	M	45
1986	Western States 100 Mile Endurance	Sloan, Harry	22:42:44	USA	1948	M	38
1986	Western States 100 Mile Endurance	Smith, Warren	1 day, 3:02:40	USA	1954	M	32
1986	Western States 100 Mile Endurance	Smith, Wayne	1 day, 5:22:42	USA	1933	M	53
1986	Western States 100 Mile Endurance	Smith, William	1 day, 3:29:11	USA	1935	M	51
1986	Western States 100 Mile Endurance	Solish, Alfred	1 day, 5:04:24	USA	1950	M	36
1986	Western States 100 Mile Endurance	Soohoo, Alvin	1 day, 5:24:43	USA	1951	M	35
[truncated: 71,872 more rows]
