# Supplementary material for: Using machine learning to determine the nationalities of the fastest 100-mile ultra-marathoners and identify top racing events
Source: PLoS One. 2024 Aug 22;19(8):e0303960. doi: 10.1371/journal.pone.0303960 (PMC11340887; doi:10.1371/journal.pone.0303960)
Supplement: S2 Data — (XLSX) [file pone.0303960.s002.xlsx]

## Sheet: 100 MILES 2
1974	Western States 100 Mile Endurance		Ainsleigh, Gordon	23:42:00	USA	1947	M	27	1422
1975	Accolade 100 - 100 Miles Track Running Race	GBR	Woodward, Cavin	11:38:54 h	GBR	1947	M	28	698.9
1975	Accolade 100 - 100 Miles Track Running Race	GBR	O'Reilly, Tom	12:02:32 h	GBR	1945	M	30	722.533
1975	Accolade 100 - 100 Miles Track Running Race	GBR	Carr, Bill	12:34:51 h	GBR	1942	M	33	754.85
1975	Accolade 100 - 100 Miles Track Running Race	GBR	Thompson, Martin	12:42:50 h	AUS	1946	M	29	762.833
1975	Accolade 100 - 100 Miles Track Running Race	GBR	Howell, Frederick	12:49:29 h	GBR	1943	M	32	769.483
1975	Accolade 100 - 100 Miles Track Running Race	GBR	Richards, Alan	12:59:48 h	GBR		M		779.8
1975	Accolade 100 - 100 Miles Track Running Race	GBR	Bentley, Ron	13:29:56 h	GBR	1930	M	45	809.933
1975	Accolade 100 - 100 Miles Track Running Race	GBR	Bauer, Siegfried	13:31:55 h	NZL	1941	M	34	811.917
1975	Accolade 100 - 100 Miles Track Running Race	GBR	Funnell, Derek	13:49:24 h	GBR		M		829.4
1975	Accolade 100 - 100 Miles Track Running Race	GBR	Meadowcroft, Robert	14:42:30 h	GBR	1937	M	38	882.5
1975	Accolade 100 - 100 Miles Track Running Race	GBR	Berry, John	14:55:38 h	GBR	1935	M	40	895.633
1975	Accolade 100 - 100 Miles Track Running Race	GBR	Shaw, Ken	15:35:44 h	GBR		M		935.733
1975	Accolade 100 - 100 Miles Track Running Race	GBR	Jeans, Bob	15:47:58 h	GBR		M		947.967
1976	Western States 100 Mile Endurance		Shirk, Ken (Cowman)	1 day, 0:30:00	USA	1944	M	32	1470
1977	1st Washie 100 Miler	RSA	Jenkins, Len	15:17:24 h	RSA	1943	M	34	917.4
1977	1st Washie 100 Miler	RSA	Park, Dave	16:04:23 h	RSA	1943	M	34	964.383
1977	1st Washie 100 Miler	RSA	Fisher, Christopher	16:20:03 h	RSA	1953	M	24	980.05
1977	1st Washie 100 Miler	RSA	Spence, Tony	17:31:58 h	RSA	1940	M	37	1051.97
1977	1st Washie 100 Miler	RSA	Ball, John	17:37:20 h	RSA	1927	M	50	1057.33
1977	1st Washie 100 Miler	RSA	Lynch, Pat	17:48:14 h	RSA	1946	M	31	1068.23
1977	1st Washie 100 Miler	RSA	Gaylard, Ricky	19:46:58 h	RSA	1929	M	48	1186.97
1977	1st Washie 100 Miler	RSA	Lucioli, T.L.	19:57:26 h	RSA	1948	M	29	1197.43
1977	1st Washie 100 Miler	RSA	Bradfield, Dennis	22:20:46 h	RSA	1931	M	46	1340.77
1977	1st Washie 100 Miler	RSA	Wilson, Don	23:32:22 h	RSA	1948	M	29	1412.37
1977	1st Washie 100 Miler	RSA	van Zyl, Gert	23:57:21 h	RSA	1944	M	33	1437.35
1977	1st Washie 100 Miler	RSA	Stretch, Richard	24:44:05 h	RSA		M		1484.08
1977	Western States 100 Mile Endurance		Gonzalez, Andy	22:57:00	USA	1955	M	22	1377
1977	Western States 100 Mile Endurance		Mattei, Peter	1 day, 4:36:00	USA	1924	M	53	1716
1977	Western States 100 Mile Endurance		Paffenbarger, Ralph	1 day, 4:36:00	USA	1923	M	54	1716
1978	1st Unisphere 100-Mile	USA	Barner, Park	13:57:36 h	USA	1944	M	34	837.6
1978	1st Unisphere 100-Mile	USA	Marshall, Nick	14:37:05 h	USA	1948	M	30	877.083
1978	1st Unisphere 100-Mile	USA	Jones, Mark	15:08:43 h	USA	1941	M	37	908.717
1978	1st Unisphere 100-Mile	USA	Lawder, William	15:37:22 h	USA	1947	M	31	937.367
1978	1st Unisphere 100-Mile	USA	Shapiro, Bob	16:19:32 h	USA	1947	M	31	979.533
1978	1st Unisphere 100-Mile	USA	Kenul, Alan	17:54:40 h	USA	1944	M	34	1074.67
1978	2nd Washie 100 Miler	RSA	Keating, Len	13:34:36 h	RSA	1940	M	38	814.6
1978	2nd Washie 100 Miler	RSA	Greeff, Casper	14:28:35 h	RSA	1935	M	43	868.583
1978	2nd Washie 100 Miler	RSA	Park, Dave	15:24:20 h	RSA	1943	M	35	924.333
1978	2nd Washie 100 Miler	RSA	Ball, John	16:20:01 h	RSA	1927	M	51	980.017
1978	2nd Washie 100 Miler	RSA	Lace, Anthony	17:54:50 h	RSA	1953	M	25	1074.83
1978	2nd Washie 100 Miler	RSA	de Haas, Lionel	18:30:10 h	RSA	1945	M	33	1110.17
1978	2nd Washie 100 Miler	RSA	Fisher, Christopher	18:55:50 h	RSA	1953	M	25	1135.83
1978	2nd Washie 100 Miler	RSA	Hugo, Jack	18:55:50 h	RSA	1931	M	47	1135.83
1978	2nd Washie 100 Miler	RSA	Gaddin, Lionel	19:43:40 h	RSA	1944	M	34	1183.67
1978	2nd Washie 100 Miler	RSA	Gaylard, Ricky	20:58:35 h	RSA	1929	M	49	1258.58
1978	2nd Washie 100 Miler	RSA	Cloete, Elton	21:28:22 h	RSA	1929	M	49	1288.37
1978	2nd Washie 100 Miler	RSA	Sparrow, Glynn	21:54:25 h	RSA	1953	M	25	1314.42
1978	Western States 100 Mile Endurance		Gonzalez, Andy	18:50:00	USA	1955	M	23	1130
1978	Western States 100 Mile Endurance		Bunnell, Bob	19:48:00	USA	1951	M	27	1188
1978	Western States 100 Mile Endurance		Cappis, John	19:49:00	USA	1942	M	36	1189
1978	Western States 100 Mile Endurance		Adams, Ken	20:59:00	USA	1943	M	35	1259
1978	Western States 100 Mile Endurance		Latimer, Douglas	21:38:00	USA	1938	M	40	1298
1978	Western States 100 Mile Endurance		Howard, Jim	21:42:00	USA	1954	M	24	1302
1978	Western States 100 Mile Endurance		Evans, John	22:28:00	USA	1950	M	28	1348
1978	Western States 100 Mile Endurance		Shirk, Ken (Cowman)	22:39:00	USA	1944	M	34	1359
1978	Western States 100 Mile Endurance		Metcalf, Dean	22:39:00	USA	1943	M	35	1359
1978	Western States 100 Mile Endurance		Ainsleigh, Gordon	22:40:00	USA	1947	M	31	1360
1978	Western States 100 Mile Endurance		Catlin, Mike	22:48:00	USA	1952	M	26	1368
1978	Western States 100 Mile Endurance		Mattei, Peter	23:29:00	USA	1924	M	54	1409
1978	Western States 100 Mile Endurance		Paffenbarger, Ralph	23:29:00	USA	1923	M	55	1409
1978	Western States 100 Mile Endurance		Maher, Joe	23:57:00	USA	1947	M	31	1437
1978	Western States 100 Mile Endurance		Hansen, Peter	23:57:00	USA	1942	M	36	1437
1978	Western States 100 Mile Endurance		Farley, Todd	1 day, 0:00:00	USA	1956	M	22	1440
1978	Western States 100 Mile Endurance		Niederhaus, Dave	1 day, 2:26:00	USA	1941	M	37	1586
1978	Western States 100 Mile Endurance		Falciola, Bob	1 day, 2:29:00	USA	1944	M	34	1589
1978	Western States 100 Mile Endurance		Nakama, Jeffrey	1 day, 2:39:00	USA	1955	M	23	1599
1978	Western States 100 Mile Endurance		Rossow, Richard	1 day, 3:58:00	USA	1956	M	22	1678
1978	Western States 100 Mile Endurance		Remington, David	1 day, 4:44:00	USA	1941	M	37	1724
1978	Western States 100 Mile Endurance		Davis, Rodger	1 day, 4:45:00	USA	1948	M	30	1725
1978	Western States 100 Mile Endurance		Boyle, Charlie	1 day, 4:49:00	USA	1939	M	39	1729
1978	Western States 100 Mile Endurance		Purdy, John	1 day, 4:49:00	USA	1936	M	42	1729
1978	Western States 100 Mile Endurance		Cain, Harvey	1 day, 5:22:00	USA	1931	M	47	1762
1978	Western States 100 Mile Endurance		Smythe, Pat	1 day, 5:34:00	USA	1943	W	35	1774
1978	Western States 100 Mile Endurance		Lenihan, Phil	1 day, 5:34:00	USA	1935	M	43	1774
1978	Western States 100 Mile Endurance		Mason, Steve	1 day, 5:39:00	USA	1948	M	30	1779
1978	Western States 100 Mile Endurance		Fauss, Jim	1 day, 14:47:00	USA	1941	M	37	2327
1978	Western States 100 Mile Endurance		Stack, Walter	1 day, 14:47:00	USA	1908	M	70	2327
1979	Old Dominion 100 Mile Endurance Run		Monahan, Peter	17:56:46	USA	1934	M	45	1076.77
1979	Old Dominion 100 Mile Endurance Run		Appell, Paul	17:57:45	USA	1945	M	34	1077.75
1979	Old Dominion 100 Mile Endurance Run		Krueger, Don	18:26:30	USA	1957	M	22	1106.5
1979	Old Dominion 100 Mile Endurance Run		Lawder, William	18:52:56	USA	1947	M	32	1132.93
1979	Old Dominion 100 Mile Endurance Run		Kendall, John	19:29:49	CAN	1933	M	46	1169.82
1979	Old Dominion 100 Mile Endurance Run		Levri, Elvio	21:06:23	USA	1933	M	46	1266.38
1979	Old Dominion 100 Mile Endurance Run		Snow, Sabin	21:12:52	USA	1942	M	37	1272.87
1979	Old Dominion 100 Mile Endurance Run		Sitter, Richard	21:12:52	USA	1939	M	40	1272.87
1979	Old Dominion 100 Mile Endurance Run		Krolewicz, Raymond	21:16:30	USA	1955	M	24	1276.5
1979	Old Dominion 100 Mile Endurance Run		Allen, Barbara	22:13:32	USA		W		1333.53
1979	Old Dominion 100 Mile Endurance Run		Pilon, Fred	22:18:34	USA	1946	M	33	1338.57
1979	Old Dominion 100 Mile Endurance Run		Demoney, Nova Edwin	22:18:34	USA	1934	M	45	1338.57
1979	Old Dominion 100 Mile Endurance Run		Navadel, George	23:10:27	USA		M		1390.45
1979	Old Dominion 100 Mile Endurance Run		Greene, Michael	23:10:29	USA		M		1390.48
1979	Old Dominion 100 Mile Endurance Run		Schell, Gregory	23:11:11	USA	1953	M	26	1391.18
1979	Old Dominion 100 Mile Endurance Run		Heimiller, Donald	23:17:31	USA	1931	M	48	1397.52
1979	Old Dominion 100 Mile Endurance Run		Foley, Edward	23:44:06	USA	1949	M	30	1424.1
1979	Old Dominion 100 Mile Endurance Run		Swanson, Eric	23:55:17	USA		M		1435.28
1979	Old Dominion 100 Mile Endurance Run		MacMillan, Frank	1 day, 3:43:55	USA	1954	M	25	1663.92
1979	Old Dominion 100 Mile Endurance Run		Johnson, Johnnie	1 day, 3:43:55	USA		M		1663.92
1979	Old Dominion 100 Mile Endurance Run		Kenul, John	1 day, 4:53:49	USA	1943	M	36	1733.82
1979	Old Dominion 100 Mile Endurance Run		Anderson, Murray	1 day, 4:53:49	USA		M		1733.82
1979	Western States 100 Mile Endurance		Catlin, Mike	16:11:56	USA	1952	M	27	971.933
1979	Western States 100 Mile Endurance		Latimer, Douglas	16:34:49	USA	1938	M	41	994.817
1979	Western States 100 Mile Endurance		Ellingson, Dave	17:36:39	USA	1948	M	31	1056.65
1979	Western States 100 Mile Endurance		Ranck, Mike	17:57:19	USA	1951	M	28	1077.32
1979	Western States 100 Mile Endurance		Collins, Jeff	18:32:09	USA	1953	M	26	1112.15
1979	Western States 100 Mile Endurance		Bozanich, Frank	18:37:32	USA	1944	M	35	1117.53
1979	Western States 100 Mile Endurance		Wehan, Ed	18:49:57	USA	1944	M	35	1129.95
1979	Western States 100 Mile Endurance		Coleman, Fred	18:58:45	USA	1944	M	35	1138.75
1979	Western States 100 Mile Endurance		Monahan, Peter	18:58:57	USA	1934	M	45	1138.95
1979	Western States 100 Mile Endurance		Christie, Sid	19:05:30	USA	1946	M	33	1145.5
1979	Western States 100 Mile Endurance		Kovacs, Ron	19:31:43	USA	1939	M	40	1171.72
1979	Western States 100 Mile Endurance		Gaal, Ken	19:37:52	USA	1940	M	39	1177.87
1979	Western States 100 Mile Endurance		Zavortink, Thomas	19:42:29	USA	1939	M	40	1182.48
1979	Western States 100 Mile Endurance		Clinkenbeard, Mike	20:16:11	USA	1946	M	33	1216.18
1979	Western States 100 Mile Endurance		Williams, Mike	20:30:35	USA	1953	M	26	1230.58
1979	Western States 100 Mile Endurance		Underwood, Abraham	20:42:50	USA	1938	M	41	1242.83
1979	Western States 100 Mile Endurance		Hoschler, Marc	20:48:58	USA	1951	M	28	1248.97
1979	Western States 100 Mile Endurance		Finke, Warren	20:49:15	USA	1942	M	37	1249.25
1979	Western States 100 Mile Endurance		Mingo, Paul	21:29:07	USA	1948	M	31	1289.12
1979	Western States 100 Mile Endurance		Kanieski, John	21:36:05	USA	1946	M	33	1296.08
1979	Western States 100 Mile Endurance		Wagner, Clayton	21:42:09	USA	1941	M	38	1302.15
1979	Western States 100 Mile Endurance		Key, T.J. (Tim)	21:45:24	USA	1943	M	36	1305.4
1979	Western States 100 Mile Endurance		Lindquist, Link	21:50:17	USA	1927	M	52	1310.28
1979	Western States 100 Mile Endurance		Lundblad, Mike	21:53:24	USA	1953	M	26	1313.4
1979	Western States 100 Mile Endurance		Faerber, Johnny	21:53:26	USA	1936	M	43	1313.43
1979	Western States 100 Mile Endurance		Hounchell, Dan	21:53:28	USA	1957	M	22	1313.47
1979	Western States 100 Mile Endurance		Tracy, Dennis	21:55:23	USA	1947	M	32	1315.38
1979	Western States 100 Mile Endurance		Swannack, Skip	21:56:27	USA	1942	M	37	1316.45
1979	Western States 100 Mile Endurance		Kerse, Jim	22:01:27	NZL	1948	M	31	1321.45
1979	Western States 100 Mile Endurance		Lenihan, Phil	22:07:24	USA	1935	M	44	1327.4
1979	Western States 100 Mile Endurance		Garrett, Paul	22:08:59	USA	1956	M	23	1328.98
1979	Western States 100 Mile Endurance		Smith, Harrison	22:11:42	USA	1927	M	52	1331.7
1979	Western States 100 Mile Endurance		Wexner, Vincent	22:11:44	USA	1942	M	37	1331.73
1979	Western States 100 Mile Endurance		Garrett, Mike	22:12:40	USA	1956	M	23	1332.67
1979	Western States 100 Mile Endurance		Sproul, Curt	22:17:54	USA	1949	M	30	1337.9
1979	Western States 100 Mile Endurance		Kinder, Rod	22:27:19	USA	1947	M	32	1347.32
1979	Western States 100 Mile Endurance		Andriola, John	22:29:38	USA	1954	M	25	1349.63
1979	Western States 100 Mile Endurance		Burkett, Dennis	22:32:05	USA	1954	M	25	1352.08
1979	Western States 100 Mile Endurance		Mattei, Peter	22:32:05	USA	1924	M	55	1352.08
1979	Western States 100 Mile Endurance		Paffenbarger, Ralph	22:32:05	USA	1923	M	56	1352.08
1979	Western States 100 Mile Endurance		Smith, Tom	22:47:18	USA	1940	M	39	1367.3
1979	Western States 100 Mile Endurance		Hansen, Peter	22:52:05	USA	1942	M	37	1372.08
1979	Western States 100 Mile Endurance		Sloan, Joe	22:52:05	USA	1935	M	44	1372.08
1979	Western States 100 Mile Endurance		Hearn, Candy	22:53:11	USA	1943	W	36	1373.18
1979	Western States 100 Mile Endurance		Oakes, Joe	23:02:20	USA	1934	M	45	1382.33
1979	Western States 100 Mile Endurance		Lehrer, John	23:07:02	USA	1944	M	35	1387.03
1979	Western States 100 Mile Endurance		Dewell, Ben	23:13:00	USA	1955	M	24	1393
1979	Western States 100 Mile Endurance		Cassell, Jay	23:16:25	USA	1948	M	31	1396.42
1979	Western States 100 Mile Endurance		Cross, Gary	23:17:00	USA	1960	M	19	1397
1979	Western States 100 Mile Endurance		Allen, Michael	23:20:00	USA	1935	M	44	1400
1979	Western States 100 Mile Endurance		Suter, Bob	23:26:20	USA	1941	M	38	1406.33
1979	Western States 100 Mile Endurance		Dugan, Gordon	23:28:23	USA	1933	M	46	1408.38
1979	Western States 100 Mile Endurance		Lapaj, Isa	23:31:16	USA	1951	M	28	1411.27
1979	Western States 100 Mile Endurance		Parrott, George	23:31:16	USA	1944	M	35	1411.27
1979	Western States 100 Mile Endurance		Welsh, Jerry	23:33:03	USA	1940	M	39	1413.05
1979	Western States 100 Mile Endurance		Maclise, Deming	23:33:32	USA	1945	M	34	1413.53
1979	Western States 100 Mile Endurance		Swanson, Larry	23:36:20	USA	1951	M	28	1416.33
1979	Western States 100 Mile Endurance		Eisenbud, Elliott	23:37:30	USA	1943	M	36	1417.5
1979	Western States 100 Mile Endurance		Weigner, Brent	23:39:40	USA	1950	M	29	1419.67
1979	Western States 100 Mile Endurance		Wholey, Jim	23:41:11	USA	1946	M	33	1421.18
1979	Western States 100 Mile Endurance		Peck, Doug	23:44:50	USA	1955	M	24	1424.83
1979	Western States 100 Mile Endurance		Dinges, Richard	23:46:40	USA	1941	M	38	1426.67
1979	Western States 100 Mile Endurance		Killackey, Herb	23:46:40	USA	1941	M	38	1426.67
1979	Western States 100 Mile Endurance		Schad, Jerry	23:48:03	USA	1950	M	29	1428.05
1979	Western States 100 Mile Endurance		Weil, Jim	23:49:17	USA	1943	M	36	1429.28
1979	Western States 100 Mile Endurance		Fox, Larry	23:49:17	USA	1923	M	56	1429.28
1979	Western States 100 Mile Endurance		Downey, P.J.	23:56:10	USA	1945	M	34	1436.17
1979	Western States 100 Mile Endurance		Cain, Harvey	1 day, 0:06:20	USA	1931	M	48	1446.33
1979	Western States 100 Mile Endurance		Myette, Robert	1 day, 0:08:30	USA	1947	M	32	1448.5
1979	Western States 100 Mile Endurance		Rossow, Richard	1 day, 0:09:50	USA	1956	M	23	1449.83
1979	Western States 100 Mile Endurance		Daly, Nick	1 day, 0:15:30	USA	1954	M	25	1455.5
1979	Western States 100 Mile Endurance		Lyons, Joe	1 day, 0:20:30	USA	1942	M	37	1460.5
1979	Western States 100 Mile Endurance		Hughes, Bob	1 day, 1:58:20	USA	1936	M	43	1558.33
1979	Western States 100 Mile Endurance		Edwards, Sally	1 day, 2:00:40	USA	1948	W	31	1560.67
1979	Western States 100 Mile Endurance		Harris, Lynn	1 day, 2:12:00	USA	1951	W	28	1572
1979	Western States 100 Mile Endurance		Shirk, Ken (Cowman)	1 day, 2:17:01	USA	1944	M	35	1577.02
1979	Western States 100 Mile Endurance		Larimer, Jim	1 day, 2:29:04	USA	1948	M	31	1589.07
1979	Western States 100 Mile Endurance		Payne, Jody	1 day, 3:05:03	USA	1937	W	42	1625.05
1979	Western States 100 Mile Endurance		Payne, Ralph	1 day, 3:05:03	USA	1931	M	48	1625.05
1979	Western States 100 Mile Endurance		Nourse, Jerry	1 day, 3:38:59	USA	1939	M	40	1658.98
1979	Western States 100 Mile Endurance		Deer, David	1 day, 3:50:27	USA	1944	M	35	1670.45
1979	Western States 100 Mile Endurance		Romano, Karl	1 day, 4:10:30	USA	1947	M	32	1690.5
1979	Western States 100 Mile Endurance		Million, Roy	1 day, 4:16:22	USA	1941	M	38	1696.37
1979	Western States 100 Mile Endurance		Lengyel, Jerome	1 day, 4:37:14	USA	1935	M	44	1717.23
1979	Western States 100 Mile Endurance		Caffrey, Pat	1 day, 4:38:49	USA	1951	M	28	1718.82
1979	Western States 100 Mile Endurance		Boyle, Charlie	1 day, 4:47:11	USA	1939	M	40	1727.18
1979	Western States 100 Mile Endurance		Ware, Mark	1 day, 4:54:11	USA	1952	M	27	1734.18
1979	Western States 100 Mile Endurance		Crawford, Chalon	1 day, 4:54:11	USA	1941	M	38	1734.18
1979	Western States 100 Mile Endurance		Tyson, Lono	1 day, 5:31:48	USA	1928	M	51	1771.8
1979	Western States 100 Mile Endurance		Witwer, Michael	1 day, 5:34:26	USA	1941	M	38	1774.43
1979	Western States 100 Mile Endurance		Fauss, Jim	1 day, 5:34:41	USA	1941	M	38	1774.68
1979	Western States 100 Mile Endurance		King, Larry	1 day, 5:42:07	USA	1945	M	34	1782.12
1979	Western States 100 Mile Endurance		Collins, Dick	1 day, 5:44:00	USA	1933	M	46	1784
1979	Western States 100 Mile Endurance		Shea, Jim	1 day, 5:52:56	USA	1923	M	56	1792.93
1979	Western States 100 Mile Endurance		Huckaby, John	1 day, 5:58:28	USA	1921	M	58	1798.47
1979	Western States 100 Mile Endurance		Stok, Karin	1 day, 6:00:00	USA	1960	W	19	1800
1980	1st Wasatch Front 100 Mile	USA	Staton-Carter, Laurie	35:01:21 h	USA	1952	W	28	2101.35
1980	1st Wasatch Front 100 Mile	USA	Rollins, Greg	35:01:21 h	USA		M		2101.35
1980	4th Washie 100 Miler	RSA	Bilibana, Tammie	15:23:47 h	RSA	1941	M	39	923.783
1980	4th Washie 100 Miler	RSA	Park, Dave	16:06:27 h	RSA	1943	M	37	966.45
1980	4th Washie 100 Miler	RSA	Netshifhefhe, Samson	17:15:48 h	RSA	1947	M	33	1035.8
1980	4th Washie 100 Miler	RSA	Potter, Clive	17:17:19 h	RSA	1948	M	32	1037.32
1980	4th Washie 100 Miler	RSA	Tarnow, Kai	17:45:24 h	RSA	1939	M	41	1065.4
1980	4th Washie 100 Miler	RSA	Ball, John	17:56:16 h	RSA	1927	M	53	1076.27
1980	4th Washie 100 Miler	RSA	Wilkinson, Ken	18:05:34 h	RSA	1940	M	40	1085.57
1980	4th Washie 100 Miler	RSA	Gaddin, Lionel	19:19:40 h	RSA	1944	M	36	1159.67
1980	4th Washie 100 Miler	RSA	Spence, Tony	19:25:07 h	RSA	1940	M	40	1165.12
1980	4th Washie 100 Miler	RSA	Milani, Michael	19:37:57 h	RSA	1946	M	34	1177.95
1980	4th Washie 100 Miler	RSA	McKissock, Andy	20:33:25 h	RSA	1946	M	34	1233.42
1980	4th Washie 100 Miler	RSA	Barron, Mark	20:45:38 h	RSA	1954	M	26	1245.63
1980	4th Washie 100 Miler	RSA	Archer, George	21:26:14 h	RSA	1947	M	33	1286.23
1980	4th Washie 100 Miler	RSA	Steidlen, Barry	21:52:56 h	RSA	1944	M	36	1312.93
1980	4th Washie 100 Miler	RSA	Neukomm, Frans	21:58:00 h	RSA	1958	M	22	1318
1980	4th Washie 100 Miler	RSA	Camarada, John	22:03:00 h	RSA	1941	M	39	1323
1980	4th Washie 100 Miler	RSA	Waters, Anthony	22:19:35 h	RSA	1955	M	25	1339.58
1980	4th Washie 100 Miler	RSA	Barnard, John	22:19:35 h	RSA	1954	M	26	1339.58
1980	4th Washie 100 Miler	RSA	Mills, Grenville John	22:38:00 h	RSA	1957	M	23	1358
1980	4th Washie 100 Miler	RSA	Cooper, Ken	22:38:00 h	RSA	1953	M	27	1358
1980	4th Washie 100 Miler	RSA	Owen, Carol	22:44:02 h	RSA	1944	M	36	1364.03
1980	4th Washie 100 Miler	RSA	Odgers, Peter	22:55:54 h	RSA	1959	M	21	1375.9
1980	4th Washie 100 Miler	RSA	Jennings, David	22:55:54 h	RSA	1957	M	23	1375.9
1980	4th Washie 100 Miler	RSA	Davids, Gordon	23:21:20 h	RSA	1958	M	22	1401.33
1980	4th Washie 100 Miler	RSA	Greenberg, Roy	23:44:45 h	RSA	1944	M	36	1424.75
1980	4th Washie 100 Miler	RSA	Duyvejonck, Marie-Jean	23:49:34 h	RSA	1943	W	37	1429.57
1980	4th Washie 100 Miler	RSA	Bastien, Henri	23:49:34 h	BEL	1909	M	71	1429.57
1980	4th Washie 100 Miler	RSA	McLeod, Murray	23:51:12 h	RSA	1949	M	31	1431.2
1980	4th Washie 100 Miler	RSA	Swart, Willa	24:37:58 h	RSA	1957	M	23	1477.97
1980	4th Washie 100 Miler	RSA	Joone, Willem	24:37:58 h	RSA	1944	M	36	1477.97
1980	4th Washie 100 Miler	RSA	Brouwer, Paul	25:04:40 h	RSA	1950	M	30	1504.67
1980	Old Dominion 100 Mile Endurance Run		Bozanich, Frank	15:17:22	USA	1944	M	36	917.367
1980	Old Dominion 100 Mile Endurance Run		Harper, Bob	16:12:21	USA		M		972.35
1980	Old Dominion 100 Mile Endurance Run		Lawder, William	17:55:50	USA	1947	M	33	1075.83
1980	Old Dominion 100 Mile Endurance Run		Foley, Edward	18:30:54	USA	1949	M	31	1110.9
1980	Old Dominion 100 Mile Endurance Run		Snow, Sabin	19:04:45	USA	1942	M	38	1144.75
1980	Old Dominion 100 Mile Endurance Run		Pilon, Fred	19:48:37	USA	1946	M	34	1188.62
1980	Old Dominion 100 Mile Endurance Run		Levri, Elvio	20:48:36	USA	1933	M	47	1248.6
1980	Old Dominion 100 Mile Endurance Run		Bishop, Phil	20:50:27	USA	1950	M	30	1250.45
1980	Old Dominion 100 Mile Endurance Run		Donahue, Rusty	20:51:40	USA	1953	M	27	1251.67
1980	Old Dominion 100 Mile Endurance Run		Horton, David	21:45:46	USA	1949	M	31	1305.77
1980	Old Dominion 100 Mile Endurance Run		Medaglia, Sue	22:08:17	USA	1935	W	45	1328.28
1980	Old Dominion 100 Mile Endurance Run		Sitter, Richard	22:28:10	USA	1939	M	41	1348.17
1980	Old Dominion 100 Mile Endurance Run		Demoney, Nova Edwin	22:48:06	USA	1934	M	46	1368.1
1980	Old Dominion 100 Mile Endurance Run		Devinatz, Victor	23:08:23	USA		M		1388.38
1980	Old Dominion 100 Mile Endurance Run		Maxwell, Scott	23:09:44	USA	1950	M	30	1389.73
1980	Old Dominion 100 Mile Endurance Run		Parcell, David	23:22:56	USA		M		1402.93
1980	Old Dominion 100 Mile Endurance Run		Krueger, Don	23:35:12	USA	1957	M	23	1415.2
1980	Old Dominion 100 Mile Endurance Run		Wallis, John	1 day, 3:02:33	USA	1937	M	43	1622.55
1980	Old Dominion 100 Mile Endurance Run		Knaell, George	1 day, 4:25:55	USA	1939	M	41	1705.92
1980	Old Dominion 100 Mile Endurance Run		Medaglia, Ernest	1 day, 5:40:53	USA	1930	M	50	1780.88
1980	Western States 100 Mile Endurance		Catlin, Mike	18:35:42	USA	1952	M	28	1115.7
1980	Western States 100 Mile Endurance		McKean, Bill	18:52:12	USA	1950	M	30	1132.2
1980	Western States 100 Mile Endurance		Weigle, Bill	19:53:30	USA	1941	M	39	1193.5
1980	Western States 100 Mile Endurance		Driscoll, Mark	19:57:35	USA	1947	M	33	1197.58
1980	Western States 100 Mile Endurance		Dewell, Ben	20:22:48	USA	1955	M	25	1222.8
1980	Western States 100 Mile Endurance		Clark, Rae	20:47:42	USA	1952	M	28	1247.7
1980	Western States 100 Mile Endurance		Dugan, Gordon	21:16:25	USA	1933	M	47	1276.42
1980	Western States 100 Mile Endurance		Christensen, Odin	21:19:00	USA	1947	M	33	1279
1980	Western States 100 Mile Endurance		Hoschler, Marc	21:31:37	USA	1951	M	29	1291.62
1980	Western States 100 Mile Endurance		Zavortink, Thomas	21:46:28	USA	1939	M	41	1306.47
1980	Western States 100 Mile Endurance		Kanieski, John	21:51:37	USA	1946	M	34	1311.62
1980	Western States 100 Mile Endurance		Madewell, Bruce	21:52:07	USA	1946	M	34	1312.12
1980	Western States 100 Mile Endurance		Hicks, Tim	21:53:18	USA	1943	M	37	1313.3
1980	Western States 100 Mile Endurance		Dinges, Richard	22:04:33	USA	1941	M	39	1324.55
1980	Western States 100 Mile Endurance		Tocco, Andre	22:04:53	USA	1936	M	44	1324.88
1980	Western States 100 Mile Endurance		Wexner, Vincent	22:05:48	USA	1942	M	38	1325.8
1980	Western States 100 Mile Endurance		Remington, David	22:08:19	USA	1941	M	39	1328.32
1980	Western States 100 Mile Endurance		Edwards, Sally	22:13:44	USA	1948	W	32	1333.73
1980	Western States 100 Mile Endurance		Austrheim-Smith, Bjorg	22:15:55	USA	1943	W	37	1335.92
1980	Western States 100 Mile Endurance		Morrow, Michael	22:19:29	USA	1950	M	30	1339.48
1980	Western States 100 Mile Endurance		Parrott, George	22:24:06	USA	1944	M	36	1344.1
1980	Western States 100 Mile Endurance		Senich, Steve	22:40:54	USA	1951	M	29	1360.9
1980	Western States 100 Mile Endurance		Batt, Dwaine	22:44:01	USA	1935	M	45	1364.02
1980	Western States 100 Mile Endurance		Pellon, Jim	22:55:50	USA	1950	M	30	1375.83
1980	Western States 100 Mile Endurance		Hoover, Charles	22:57:32	USA	1949	M	31	1377.53
1980	Western States 100 Mile Endurance		Myette, Robert	22:57:32	USA	1947	M	33	1377.53
1980	Western States 100 Mile Endurance		Belliveau, Richard	22:57:32	USA	1937	M	43	1377.53
1980	Western States 100 Mile Endurance		Melanson, Russ	22:59:00	USA	1935	M	45	1379
1980	Western States 100 Mile Endurance		Killackey, Herb	23:01:25	USA	1941	M	39	1381.42
1980	Western States 100 Mile Endurance		Johnson, Gordon	23:03:53	USA	1945	M	35	1383.88
1980	Western States 100 Mile Endurance		Thiering, Jim	23:04:17	USA	1937	M	43	1384.28
1980	Western States 100 Mile Endurance		Notch, John	23:10:16	USA	1949	M	31	1390.27
1980	Western States 100 Mile Endurance		Conners-Pace, Colleen	23:11:32	USA	1957	W	23	1391.53
1980	Western States 100 Mile Endurance		Simpkin, Scott	23:11:32	USA	1953	M	27	1391.53
1980	Western States 100 Mile Endurance		Ferguson, David	23:14:59	USA	1939	M	41	1394.98
1980	Western States 100 Mile Endurance		Owen, Michael	23:16:36	USA	1944	M	36	1396.6
1980	Western States 100 Mile Endurance		Kendall, John	23:17:29	CAN	1933	M	47	1397.48
1980	Western States 100 Mile Endurance		Wade, Mike	23:17:37	USA	1952	M	28	1397.62
1980	Western States 100 Mile Endurance		Maricle, Martha	23:20:12	USA	1933	W	47	1400.2
1980	Western States 100 Mile Endurance		Aldous, Jay	23:21:45	USA	1961	M	19	1401.75
1980	Western States 100 Mile Endurance		Metcalf, Dean	23:22:38	USA	1943	M	37	1402.63
1980	Western States 100 Mile Endurance		Rotkis, Tom	23:22:55	USA	1948	M	32	1402.92
1980	Western States 100 Mile Endurance		Guinan, Tim	23:26:20	USA	1947	M	33	1406.33
1980	Western States 100 Mile Endurance		Reese, Mark	23:28:40	USA	1950	M	30	1408.67
1980	Western States 100 Mile Endurance		Moyles, Jim	23:30:48	USA	1952	M	28	1410.8
1980	Western States 100 Mile Endurance		Cross, Gary	23:31:31	USA	1960	M	20	1411.52
1980	Western States 100 Mile Endurance		Lindquist, Link	23:33:45	USA	1927	M	53	1413.75
1980	Western States 100 Mile Endurance		Ripperger, Gerald	23:34:31	USA	1959	M	21	1414.52
1980	Western States 100 Mile Endurance		MacIntosh, Don	23:34:33	USA	1932	M	48	1414.55
1980	Western States 100 Mile Endurance		Richards, John	23:36:22	USA	1932	M	48	1416.37
1980	Western States 100 Mile Endurance		Wagner, Clayton	23:40:43	USA	1941	M	39	1420.72
1980	Western States 100 Mile Endurance		Belachart, Walter	23:40:54	USA	1928	M	52	1420.9
1980	Western States 100 Mile Endurance		Swannack, Skip	23:42:26	USA	1942	M	38	1422.43
1980	Western States 100 Mile Endurance		Edmonds, Eric	23:44:02	USA	1954	M	26	1424.03
1980	Western States 100 Mile Endurance		Chambers, Craig	23:46:05	USA	1949	M	31	1426.08
1980	Western States 100 Mile Endurance		Ross, Robert	23:46:05	USA	1943	M	37	1426.08
1980	Western States 100 Mile Endurance		Rutlinski, Carl	23:46:22	USA	1940	M	40	1426.37
1980	Western States 100 Mile Endurance		Savage, Charles	23:46:57	USA	1947	M	33	1426.95
1980	Western States 100 Mile Endurance		Fauss, Jim	23:47:10	USA	1941	M	39	1427.17
1980	Western States 100 Mile Endurance		Albrecht, Hans	23:50:53	USA	1949	M	31	1430.88
1980	Western States 100 Mile Endurance		Daly, Nick	23:51:23	USA	1954	M	26	1431.38
1980	Western States 100 Mile Endurance		Barthold, Tom	23:52:23	USA	1944	M	36	1432.38
1980	Western States 100 Mile Endurance		Tanimoto, Herb	23:58:44	USA	1948	M	32	1438.73
1980	Western States 100 Mile Endurance		Stansauk, Gary	1 day, 0:43:17	USA	1951	M	29	1483.28
1980	Western States 100 Mile Endurance		Pike, Robert	1 day, 0:57:30	USA	1937	M	43	1497.5
1980	Western States 100 Mile Endurance		Goodhead, Richard	1 day, 1:16:02	USA	1937	M	43	1516.03
1980	Western States 100 Mile Endurance		Scannell, Joan	1 day, 1:23:24	USA	1946	W	34	1523.4
1980	Western States 100 Mile Endurance		Warnock, Gerald	1 day, 1:33:20	USA	1934	M	46	1533.33
1980	Western States 100 Mile Endurance		McManus, Tom	1 day, 2:08:36	USA	1937	M	43	1568.6
1980	Western States 100 Mile Endurance		Holtel, Bob	1 day, 2:08:36	USA	1932	M	48	1568.6
1980	Western States 100 Mile Endurance		Hicks, Michael	1 day, 2:13:42	USA	1942	M	38	1573.7
1980	Western States 100 Mile Endurance		Peterson, Orval	1 day, 2:13:42	USA	1938	M	42	1573.7
1980	Western States 100 Mile Endurance		Davidson, Bob	1 day, 2:21:08	USA	1948	M	32	1581.13
1980	Western States 100 Mile Endurance		Lewis, Nicki	1 day, 2:21:08	USA	1933	W	47	1581.13
1980	Western States 100 Mile Endurance		Perkins, Howard	1 day, 2:23:11	USA	1944	M	36	1583.18
1980	Western States 100 Mile Endurance		Collins, Dick	1 day, 2:32:39	USA	1933	M	47	1592.65
1980	Western States 100 Mile Endurance		Eisenbud, Elliott	1 day, 2:40:37	USA	1943	M	37	1600.62
1980	Western States 100 Mile Endurance		Haynes, Robert	1 day, 2:52:47	USA	1932	M	48	1612.78
1980	Western States 100 Mile Endurance		Williams, Ed	1 day, 2:53:42	USA	1929	M	51	1613.7
1980	Western States 100 Mile Endurance		Chic, Bob	1 day, 3:00:00	USA	1945	M	35	1620
1980	Western States 100 Mile Endurance		Gatton, Larry	1 day, 3:06:46	USA	1951	M	29	1626.77
1980	Western States 100 Mile Endurance		Waser, Shlomo	1 day, 3:08:36	USA	1945	M	35	1628.6
1980	Western States 100 Mile Endurance		Fonseca, Richard	1 day, 3:12:40	USA	1935	M	45	1632.67
1980	Western States 100 Mile Endurance		Bush, Paul	1 day, 3:29:48	USA	1938	M	42	1649.8
1980	Western States 100 Mile Endurance		Stroud, Carol	1 day, 3:29:57	USA	1943	W	37	1649.95
1980	Western States 100 Mile Endurance		Bailey, Glenn	1 day, 3:32:10	USA	1948	M	32	1652.17
1980	Western States 100 Mile Endurance		Haymond, Mark	1 day, 3:38:42	USA	1944	M	36	1658.7
1980	Western States 100 Mile Endurance		Ruttenberg, Gary	1 day, 3:44:18	USA	1946	M	34	1664.3
1980	Western States 100 Mile Endurance		Closson, Robert	1 day, 3:44:18	USA	1938	M	42	1664.3
1980	Western States 100 Mile Endurance		Welpton, Sherman	1 day, 4:05:09	USA	1935	M	45	1685.15
1980	Western States 100 Mile Endurance		Gaal, Stephen	1 day, 4:07:30	USA	1934	M	46	1687.5
1980	Western States 100 Mile Endurance		Crawford, Chalon	1 day, 4:07:39	USA	1941	M	39	1687.65
1980	Western States 100 Mile Endurance		Smith, Tim	1 day, 4:10:56	USA	1940	M	40	1690.93
1980	Western States 100 Mile Endurance		Fox, Larry	1 day, 4:10:56	USA	1923	M	57	1690.93
1980	Western States 100 Mile Endurance		Murcott, Robert	1 day, 4:18:59	USA	1946	M	34	1698.98
1980	Western States 100 Mile Endurance		Mason, Cathy	1 day, 4:23:07	USA	1950	W	30	1703.12
1980	Western States 100 Mile Endurance		Kahn, Larry	1 day, 4:23:07	USA	1947	M	33	1703.12
1980	Western States 100 Mile Endurance		Million, Roy	1 day, 4:25:14	USA	1941	M	39	1705.23
1980	Western States 100 Mile Endurance		Deupree, Harry	1 day, 4:25:14	USA	1938	M	42	1705.23
1980	Western States 100 Mile Endurance		Sutton, Dale	1 day, 4:29:48	USA	1939	M	41	1709.8
1980	Western States 100 Mile Endurance		Beddor, William	1 day, 4:29:48	USA	1927	M	53	1709.8
1980	Western States 100 Mile Endurance		Devlin, Vincent	1 day, 4:30:44	USA	1937	M	43	1710.73
1980	Western States 100 Mile Endurance		Levin, Michael	1 day, 4:31:39	USA	1943	M	37	1711.65
1980	Western States 100 Mile Endurance		Edmundson, Jim	1 day, 4:35:06	USA		M		1715.1
1980	Western States 100 Mile Endurance		Debenedetti, Dominic	1 day, 4:37:45	USA	1942	M	38	1717.75
1980	Western States 100 Mile Endurance		Perlman, Eric	1 day, 4:42:09	USA	1951	M	29	1722.15
1980	Western States 100 Mile Endurance		Gibbs, Larry	1 day, 4:44:47	USA	1942	M	38	1724.78
1980	Western States 100 Mile Endurance		Mersereau, Charles	1 day, 4:45:50	USA	1924	M	56	1725.83
1980	Western States 100 Mile Endurance		Robie, Wendy	1 day, 4:46:25	USA	1948	W	32	1726.42
1980	Western States 100 Mile Endurance		Leckman, Glen	1 day, 4:49:22	USA	1951	M	29	1729.37
1980	Western States 100 Mile Endurance		Dean, Melda	1 day, 5:05:18	USA	1929	W	51	1745.3
1980	Western States 100 Mile Endurance		Bitter, Patrick	1 day, 5:13:32	USA	1932	M	48	1753.53
1980	Western States 100 Mile Endurance		Scott, Deanne	1 day, 5:15:25	USA	1942	W	38	1755.42
1980	Western States 100 Mile Endurance		Wright, Robert	1 day, 5:15:25	USA	1936	M	44	1755.42
1980	Western States 100 Mile Endurance		Eisenbud, Helene	1 day, 5:19:47	USA	1945	W	35	1759.78
1980	Western States 100 Mile Endurance		Tyson, Lono	1 day, 5:19:49	USA	1928	M	52	1759.82
1980	Western States 100 Mile Endurance		Brown, J.J.	1 day, 5:20:44	USA	1945	M	35	1760.73
1980	Western States 100 Mile Endurance		Walker, Carol	1 day, 5:24:19	USA	1951	W	29	1764.32
1980	Western States 100 Mile Endurance		Goldman, Paul	1 day, 5:29:36	USA	1924	M	56	1769.6
1980	Western States 100 Mile Endurance		Papp, Steven	1 day, 5:33:24	USA	1943	M	37	1773.4
1980	Western States 100 Mile Endurance		Pabalan, Joselina	1 day, 5:34:55	USA	1952	W	28	1774.92
1980	Western States 100 Mile Endurance		Dickey, William	1 day, 5:34:57	USA	1939	M	41	1774.95
1980	Western States 100 Mile Endurance		Kavanaugh, Jim	1 day, 5:41:57	USA	1948	M	32	1781.95
1980	Western States 100 Mile Endurance		Hanna, Bob	1 day, 5:46:34	USA	1937	M	43	1786.57
1981	5th Washie 100 Miler	RSA	Saayman, Manie	13:48:05 h	RSA	1939	M	42	828.083
1981	5th Washie 100 Miler	RSA	Steyn, Casper	15:05:58 h	RSA	1934	M	47	905.967
1981	5th Washie 100 Miler	RSA	Netshifhefhe, Samson	15:20:26 h	RSA	1947	M	34	920.433
1981	5th Washie 100 Miler	RSA	Fisher, Christopher	15:24:25 h	RSA	1953	M	28	924.417
1981	5th Washie 100 Miler	RSA	Milani, Michael	16:21:06 h	RSA	1946	M	35	981.1
1981	5th Washie 100 Miler	RSA	Cossey, Arthur	16:21:06 h	RSA	1941	M	40	981.1
1981	5th Washie 100 Miler	RSA	Wilkinson, Ken	16:34:08 h	RSA	1940	M	41	994.133
1981	5th Washie 100 Miler	RSA	Naaidoo, Poobie	16:36:57 h	RSA	1947	M	34	996.95
1981	5th Washie 100 Miler	RSA	Archer, Errol	16:53:59 h	RSA	1951	M	30	1013.98
1981	5th Washie 100 Miler	RSA	Sicherman, Horst	17:00:06 h	RSA	1941	M	40	1020.1
1981	5th Washie 100 Miler	RSA	Ward, Derick	17:15:15 h	RSA	1955	M	26	1035.25
1981	5th Washie 100 Miler	RSA	Park, Dave	17:40:52 h	RSA	1943	M	38	1060.87
1981	5th Washie 100 Miler	RSA	Joubert, Pieter	17:42:50 h	RSA	1942	M	39	1062.83
1981	5th Washie 100 Miler	RSA	Turner, Micky	17:51:33 h	RSA	1946	M	35	1071.55
1981	5th Washie 100 Miler	RSA	Underwood, Don	18:01:30 h	RSA	1946	M	35	1081.5
1981	5th Washie 100 Miler	RSA	Ball, John	18:01:30 h	RSA	1927	M	54	1081.5
1981	5th Washie 100 Miler	RSA	Graham, Warwick	18:10:25 h	RSA	1939	M	42	1090.42
1981	5th Washie 100 Miler	RSA	Taylor, Glenn	18:15:40 h	RSA	1946	M	35	1095.67
1981	5th Washie 100 Miler	RSA	Booysen, Pieter	18:17:40 h	RSA	1951	M	30	1097.67
1981	5th Washie 100 Miler	RSA	Gaddin, Lionel	18:19:17 h	RSA	1944	M	37	1099.28
1981	5th Washie 100 Miler	RSA	Berry, Tony	18:22:54 h	RSA	1936	M	45	1102.9
1981	5th Washie 100 Miler	RSA	Cave, John	18:28:09 h	RSA	1949	M	32	1108.15
1981	5th Washie 100 Miler	RSA	Wagner, Richard	18:34:55 h	RSA	1935	M	46	1114.92
1981	5th Washie 100 Miler	RSA	Quail, Cuan	18:37:23 h	RSA	1952	M	29	1117.38
1981	5th Washie 100 Miler	RSA	Doyle, Arthur	18:38:21 h	RSA	1936	M	45	1118.35
1981	5th Washie 100 Miler	RSA	McLeod, Murray	18:55:20 h	RSA	1949	M	32	1135.33
1981	5th Washie 100 Miler	RSA	Phillips, Peter	18:58:10 h	RSA	1941	M	40	1138.17
1981	5th Washie 100 Miler	RSA	Eva, Milton	19:01:01 h	RSA	1952	M	29	1141.02
1981	5th Washie 100 Miler	RSA	Fitz, Jeffrey	19:04:38 h	RSA	1934	M	47	1144.63
1981	5th Washie 100 Miler	RSA	Barbour, George	19:26:51 h	RSA	1943	M	38	1166.85
1981	5th Washie 100 Miler	RSA	Keeling, Brian	19:28:52 h	RSA	1953	M	28	1168.87
1981	5th Washie 100 Miler	RSA	Keeling, Vic	19:28:52 h	RSA	1929	M	52	1168.87
1981	5th Washie 100 Miler	RSA	Totham, John	19:34:39 h	RSA	1944	M	37	1174.65
1981	5th Washie 100 Miler	RSA	Spence, Tony	19:38:45 h	RSA	1940	M	41	1178.75
1981	5th Washie 100 Miler	RSA	Mortimore, Pat	19:43:48 h	RSA	1940	M	41	1183.8
1981	5th Washie 100 Miler	RSA	Cowan, Aubrey	19:46:42 h	RSA	1930	M	51	1186.7
1981	5th Washie 100 Miler	RSA	Paterson, Glen	20:34:28 h	RSA	1939	M	42	1234.47
1981	5th Washie 100 Miler	RSA	Nettleton, Ox	20:34:28 h	RSA	1932	M	49	1234.47
1981	5th Washie 100 Miler	RSA	Duyvejonck, Marie-Jean	20:56:23 h	RSA	1943	W	38	1256.38
1981	5th Washie 100 Miler	RSA	Murray, Brian	21:10:03 h	RSA	1949	M	32	1270.05
1981	5th Washie 100 Miler	RSA	Parvus, Philip	21:10:03 h	RSA	1946	M	35	1270.05
1981	5th Washie 100 Miler	RSA	Kelly, Michael	21:13:43 h	RSA	1942	M	39	1273.72
1981	5th Washie 100 Miler	RSA	Karolyi, Mitch	21:16:42 h	RSA	1932	M	49	1276.7
1981	5th Washie 100 Miler	RSA	Prins, Vernon	21:17:54 h	RSA	1955	M	26	1277.9
1981	5th Washie 100 Miler	RSA	Ward, Eddie	21:23:46 h	RSA	1953	M	28	1283.77
1981	5th Washie 100 Miler	RSA	Whitley, Charles	21:28:00 h	RSA	1945	M	36	1288
1981	5th Washie 100 Miler	RSA	Mills, Grenville John	21:29:14 h	RSA	1957	M	24	1289.23
1981	5th Washie 100 Miler	RSA	Slater, Henry	21:56:12 h	RSA	1959	M	22	1316.2
1981	5th Washie 100 Miler	RSA	Vogel, Frans	21:56:12 h	RSA	1952	M	29	1316.2
1981	5th Washie 100 Miler	RSA	Adams, Joseph	21:56:47 h	RSA	1958	M	23	1316.78
1981	5th Washie 100 Miler	RSA	Perry, Tony	22:09:48 h	RSA	1947	M	34	1329.8
1981	5th Washie 100 Miler	RSA	de Goede, Theunis	22:09:48 h	RSA	1944	M	37	1329.8
1981	5th Washie 100 Miler	RSA	Odgers, Peter	22:19:05 h	RSA	1959	M	22	1339.08
1981	5th Washie 100 Miler	RSA	Owen, Carol	22:19:05 h	RSA	1944	M	37	1339.08
1981	5th Washie 100 Miler	RSA	Murray, Gordon	22:32:00 h	RSA	1937	M	44	1352
1981	5th Washie 100 Miler	RSA	Wrede, Keith	22:48:12 h	RSA	1960	M	21	1368.2
1981	5th Washie 100 Miler	RSA	van Rooyen, Johan	22:48:12 h	RSA	1948	M	33	1368.2
1981	5th Washie 100 Miler	RSA	Hooke, Cheryl	23:00:00 h	RSA	1962	W	19	1380
1981	5th Washie 100 Miler	RSA	Jay, Pierre	23:15:47 h	RSA	1951	M	30	1395.78
1981	5th Washie 100 Miler	RSA	Nell, Vasco	23:15:47 h	RSA	1945	M	36	1395.78
1981	5th Washie 100 Miler	RSA	Bakker, Anthony	23:27:03 h	RSA	1945	M	36	1407.05
1981	5th Washie 100 Miler	RSA	Camacho, Jose	23:31:23 h	RSA	1948	M	33	1411.38
1981	5th Washie 100 Miler	RSA	Oreilly, Stephen	23:34:15 h	RSA	1959	M	22	1414.25
1981	5th Washie 100 Miler	RSA	Purdon, Patrick	24:49:26 h	RSA	1958	M	23	1489.43
1981	Western States 100 Mile Endurance		Howard, Jim	16:02:37	USA	1954	M	27	962.617
1981	Western States 100 Mile Endurance		Latimer, Douglas	16:02:37	USA	1938	M	43	962.617
1981	Western States 100 Mile Endurance		McDermott, Bill	17:39:00	USA	1952	M	29	1059
1981	Western States 100 Mile Endurance		Weigle, Bill	18:16:00	USA	1941	M	40	1096
1981	Western States 100 Mile Endurance		Pellon, Jim	18:23:00	USA	1950	M	31	1103
1981	Western States 100 Mile Endurance		Labelle, Bruce	18:36:00	USA	1956	M	25	1116
1981	Western States 100 Mile Endurance		Clark, Rae	18:44:00	USA	1952	M	29	1124
1981	Western States 100 Mile Endurance		Austrheim-Smith, Bjorg	18:46:00	USA	1943	W	38	1126
1981	Western States 100 Mile Endurance		Christensen, Odin	19:25:00	USA	1947	M	34	1165
1981	Western States 100 Mile Endurance		Edwards, Sally	20:07:00	USA	1948	W	33	1207
1981	Western States 100 Mile Endurance		Kanieski, John	20:11:00	USA	1946	M	35	1211
1981	Western States 100 Mile Endurance		Davis, William	20:35:00	USA	1946	M	35	1235
1981	Western States 100 Mile Endurance		Madewell, Bruce	20:58:00	USA	1946	M	35	1258
1981	Western States 100 Mile Endurance		Belliveau, Richard	21:03:00	USA	1937	M	44	1263
1981	Western States 100 Mile Endurance		Hoschler, Marc	21:12:00	USA	1951	M	30	1272
1981	Western States 100 Mile Endurance		Chambers, Craig	21:14:00	USA	1949	M	32	1274
1981	Western States 100 Mile Endurance		Key, T.J. (Tim)	21:23:00	USA	1943	M	38	1283
1981	Western States 100 Mile Endurance		Thompson, Eric	21:25:00	USA	1951	M	30	1285
1981	Western States 100 Mile Endurance		Goodhead, Richard	21:25:00	USA	1937	M	44	1285
1981	Western States 100 Mile Endurance		Hoover, Charles	21:39:00	USA	1949	M	32	1299
1981	Western States 100 Mile Endurance		Zavortink, Thomas	21:45:00	USA	1939	M	42	1305
1981	Western States 100 Mile Endurance		Clements, Bill	21:48:00	USA	1958	M	23	1308
1981	Western States 100 Mile Endurance		Owen, Michael	21:56:00	USA	1953	M	28	1316
1981	Western States 100 Mile Endurance		Wexner, Vincent	22:02:00	USA	1942	M	39	1322
1981	Western States 100 Mile Endurance		Twietmeyer, Tim	22:03:00	USA	1958	M	23	1323
1981	Western States 100 Mile Endurance		Peterson, Orin	22:13:00	USA	1937	M	44	1333
1981	Western States 100 Mile Endurance		Richards, John	22:20:00	USA	1932	M	49	1340
1981	Western States 100 Mile Endurance		Ranck, Mike	22:23:00	USA	1951	M	30	1343
1981	Western States 100 Mile Endurance		Niederhaus, Dave	22:23:00	USA	1941	M	40	1343
1981	Western States 100 Mile Endurance		Payne, Jody	22:26:00	USA	1939	W	42	1346
1981	Western States 100 Mile Endurance		Telford, Max	22:26:00	USA	1936	M	45	1346
1981	Western States 100 Mile Endurance		Simpkin, Scott	22:29:00	USA	1953	M	28	1349
1981	Western States 100 Mile Endurance		Coffey, John	22:35:00	USA	1955	M	26	1355
1981	Western States 100 Mile Endurance		Burger, Dennis	22:35:00	USA	1944	M	37	1355
1981	Western States 100 Mile Endurance		Lewis, Nicki	22:42:00	USA	1933	W	48	1362
1981	Western States 100 Mile Endurance		Guinan, Tim	22:43:00	USA	1947	M	34	1363
1981	Western States 100 Mile Endurance		Johnson, Gordon	22:49:00	USA	1945	M	36	1369
1981	Western States 100 Mile Endurance		Ynzunza, Raul	22:51:00	USA	1939	M	42	1371
1981	Western States 100 Mile Endurance		Tanimoto, Herb	22:54:00	USA	1948	M	33	1374
1981	Western States 100 Mile Endurance		Devlin, Vincent	22:54:00	USA	1937	M	44	1374
1981	Western States 100 Mile Endurance		Ainsleigh, Gordon	22:55:00	USA	1947	M	34	1375
1981	Western States 100 Mile Endurance		Shirk, Ken (Cowman)	22:55:00	USA	1944	M	37	1375
1981	Western States 100 Mile Endurance		Largent, Kim	22:55:00	USA	1942	W	39	1375
1981	Western States 100 Mile Endurance		Thiering, Jim	23:00:00	USA	1937	M	44	1380
1981	Western States 100 Mile Endurance		Ferguson, David	23:06:00	USA	1939	M	42	1386
1981	Western States 100 Mile Endurance		Jaber, Steve	23:08:00	USA	1951	M	30	1388
1981	Western States 100 Mile Endurance		Cedergreen, Bob	23:08:00	USA	1948	M	33	1388
1981	Western States 100 Mile Endurance		Creehan, Patrick	23:09:00	USA	1942	M	39	1389
1981	Western States 100 Mile Endurance		McManus, Tom	23:09:00	USA	1937	M	44	1389
1981	Western States 100 Mile Endurance		Dahl, Orin	23:09:00	USA	1935	M	46	1389
1981	Western States 100 Mile Endurance		Deer, David	23:11:00	USA	1944	M	37	1391
1981	Western States 100 Mile Endurance		Collins, Dick	23:11:00	USA	1933	M	48	1391
1981	Western States 100 Mile Endurance		Riggs, Arthur	23:14:00	USA	1946	M	35	1394
1981	Western States 100 Mile Endurance		Barr, Steven	23:16:00	USA	1956	M	25	1396
1981	Western States 100 Mile Endurance		Melanson, Russ	23:16:00	USA	1935	M	46	1396
1981	Western States 100 Mile Endurance		Cross, Gary	23:18:00	USA	1960	M	21	1398
1981	Western States 100 Mile Endurance		Silverman, Saul	23:21:00	USA	1943	M	38	1401
1981	Western States 100 Mile Endurance		Hanson, Peter	23:24:00	USA	1943	M	38	1404
1981	Western States 100 Mile Endurance		Kovacs, Ron	23:28:00	USA	1939	M	42	1408
1981	Western States 100 Mile Endurance		Dunn, Fred	23:28:00	USA	1929	M	52	1408
1981	Western States 100 Mile Endurance		Scott, Dennis	23:30:00	USA	1948	M	33	1410
1981	Western States 100 Mile Endurance		Ruttenberg, Gary	23:34:00	USA	1946	M	35	1414
1981	Western States 100 Mile Endurance		Covell, Gary	23:34:00	USA	1942	M	39	1414
1981	Western States 100 Mile Endurance		Debenedetti, Dominic	23:34:00	USA	1942	M	39	1414
1981	Western States 100 Mile Endurance		Pike, Robert	23:34:00	USA	1937	M	44	1414
1981	Western States 100 Mile Endurance		Swannack, Skip	23:36:00	USA	1942	M	39	1416
1981	Western States 100 Mile Endurance		Paffenbarger, Ralph	23:37:00	USA	1923	M	58	1417
1981	Western States 100 Mile Endurance		Maple, Randall	23:40:00	USA	1948	M	33	1420
1981	Western States 100 Mile Endurance		Suter, Bob	23:40:00	USA	1941	M	40	1420
1981	Western States 100 Mile Endurance		Haynes, Robert	23:42:00	USA	1932	M	49	1422
1981	Western States 100 Mile Endurance		Hughes, Bob	23:43:00	USA	1936	M	45	1423
1981	Western States 100 Mile Endurance		Fauss, Jim	23:45:00	USA	1941	M	40	1425
1981	Western States 100 Mile Endurance		Peterson, Bill	23:45:00	USA	1923	M	58	1425
1981	Western States 100 Mile Endurance		Garnett, Paul	23:47:00	USA	1948	M	33	1427
1981	Western States 100 Mile Endurance		Martin, Daniel	23:47:00	USA	1947	M	34	1427
1981	Western States 100 Mile Endurance		Maricle, Martha	23:48:00	USA	1933	W	48	1428
1981	Western States 100 Mile Endurance		Pabalan, Joselina	23:50:00	USA	1952	W	29	1430
1981	Western States 100 Mile Endurance		Warnock, Gerald	23:52:00	USA	1934	M	47	1432
1981	Western States 100 Mile Endurance		Wilson, Charles	23:53:00	USA	1944	M	37	1433
1981	Western States 100 Mile Endurance		Stroud, Carol	23:53:00	USA	1943	W	38	1433
1981	Western States 100 Mile Endurance		Stephens, Jason W.	23:53:00	USA	1942	M	39	1433
1981	Western States 100 Mile Endurance		Bowker, Bryan	23:54:00	USA	1948	M	33	1434
1981	Western States 100 Mile Endurance		Muscatel, Steve	1 day, 0:46:00	USA	1946	M	35	1486
1981	Western States 100 Mile Endurance		Eisenbud, Elliott	1 day, 0:46:00	USA	1943	M	38	1486
1981	Western States 100 Mile Endurance		Wiltse, Jeff	1 day, 0:53:00	USA	1960	M	21	1493
1981	Western States 100 Mile Endurance		Myette, Robert	1 day, 0:59:00	USA	1947	M	34	1499
1981	Western States 100 Mile Endurance		Ackerman, Reinhard	1 day, 1:51:00	USA	1924	M	57	1551
1981	Western States 100 Mile Endurance		Brynes, Allen	1 day, 1:52:00	USA	1953	M	28	1552
1981	Western States 100 Mile Endurance		Hewitt, Carol	1 day, 1:52:00	USA	1948	W	33	1552
1981	Western States 100 Mile Endurance		Facchino, Dennis	1 day, 1:59:00	USA	1940	M	41	1559
1981	Western States 100 Mile Endurance		Tyson, Lono	1 day, 2:08:00	USA	1928	M	53	1568
1981	Western States 100 Mile Endurance		Naslund, John	1 day, 2:14:00	USA	1950	M	31	1574
1981	Western States 100 Mile Endurance		Beddor, William	1 day, 2:14:00	USA	1927	M	54	1574
1981	Western States 100 Mile Endurance		Holtel, Bob	1 day, 2:20:00	USA	1932	M	49	1580
1981	Western States 100 Mile Endurance		Waser, Shlomo	1 day, 2:28:00	USA	1945	M	36	1588
1981	Western States 100 Mile Endurance		Whittingslow, Keith	1 day, 2:32:00	USA	1939	M	42	1592
1981	Western States 100 Mile Endurance		Eisenbud, Helene	1 day, 2:33:00	USA	1945	W	36	1593
1981	Western States 100 Mile Endurance		Callinan, Gavin	1 day, 2:48:00	USA	1933	M	48	1608
1981	Western States 100 Mile Endurance		Parks, Ron	1 day, 2:51:00	USA	1946	M	35	1611
1981	Western States 100 Mile Endurance		Reese, Paul	1 day, 2:52:00	USA	1918	M	63	1612
1981	Western States 100 Mile Endurance		Drake, James	1 day, 2:53:00	USA	1940	M	41	1613
1981	Western States 100 Mile Endurance		Appenzeller, Otto	1 day, 2:56:00	USA	1928	M	53	1616
1981	Western States 100 Mile Endurance		Diekmeyer, Dieter	1 day, 2:59:00	USA	1933	M	48	1619
1981	Western States 100 Mile Endurance		Martin, Kathy	1 day, 3:01:00	USA	1950	W	31	1621
1981	Western States 100 Mile Endurance		Levin, Michael	1 day, 3:05:00	USA	1943	M	38	1625
1981	Western States 100 Mile Endurance		Mason, Cathy	1 day, 3:11:00	USA	1950	W	31	1631
1981	Western States 100 Mile Endurance		Clement, Mark	1 day, 3:17:00	USA	1940	M	41	1637
1981	Western States 100 Mile Endurance		Clement, Karen	1 day, 3:18:00	USA	1947	W	34	1638
1981	Western States 100 Mile Endurance		Vander Kooij, N.N.	1 day, 3:19:00	USA	1935	M	46	1639
1981	Western States 100 Mile Endurance		Steinmetz, C.H. (Charles)	1 day, 3:24:00	USA	1929	M	52	1644
1981	Western States 100 Mile Endurance		Devlin, Emily	1 day, 3:25:00	USA	1943	W	38	1645
1981	Western States 100 Mile Endurance		Winch, Joe	1 day, 3:30:00	USA	1956	M	25	1650
1981	Western States 100 Mile Endurance		Popolizio, Michael	1 day, 3:34:00	USA	1946	M	35	1654
1981	Western States 100 Mile Endurance		Sutton, Dale	1 day, 3:34:00	USA	1939	M	42	1654
1981	Western States 100 Mile Endurance		Mauldin, Bruce	1 day, 3:42:00	USA	1948	M	33	1662
1981	Western States 100 Mile Endurance		Provost, Richard	1 day, 3:52:00	USA	1946	M	35	1672
1981	Western States 100 Mile Endurance		Fisher, Red	1 day, 3:59:00	USA	1953	M	28	1679
1981	Western States 100 Mile Endurance		Henry, Howard	1 day, 4:07:00	USA	1921	M	60	1687
1981	Western States 100 Mile Endurance		Nightingill, Les	1 day, 4:08:00	USA	1950	M	31	1688
1981	Western States 100 Mile Endurance		Bentson, Jim	1 day, 4:11:00	USA	1945	M	36	1691
1981	Western States 100 Mile Endurance		Thompson, Roger	1 day, 4:19:00	USA	1942	M	39	1699
1981	Western States 100 Mile Endurance		Closson, Robert	1 day, 4:22:00	USA	1938	M	43	1702
1981	Western States 100 Mile Endurance		Welpton, Sherman	1 day, 4:28:00	USA	1935	M	46	1708
1981	Western States 100 Mile Endurance		Nielson, Fred	1 day, 4:32:00	USA	1951	M	30	1712
1981	Western States 100 Mile Endurance		Maclise, Deming	1 day, 4:32:00	USA	1945	M	36	1712
1981	Western States 100 Mile Endurance		McCaulley, Scotty	1 day, 4:32:00	USA	1945	M	36	1712
1981	Western States 100 Mile Endurance		Martin, Daniel	1 day, 4:37:00	USA	1944	M	37	1717
1981	Western States 100 Mile Endurance		Hendricks, Paul	1 day, 4:41:00	USA	1944	M	37	1721
1981	Western States 100 Mile Endurance		Vandeusen, Robert	1 day, 4:43:00	USA	1948	M	33	1723
1981	Western States 100 Mile Endurance		Tempey, Craig	1 day, 4:44:00	USA	1944	M	37	1724
1981	Western States 100 Mile Endurance		Livermore, Mo	1 day, 4:47:00	USA	1952	W	29	1727
1981	Western States 100 Mile Endurance		McGrath, Michael	1 day, 4:47:00	USA	1943	M	38	1727
1981	Western States 100 Mile Endurance		Lopez, Alan	1 day, 4:47:00	USA	1942	M	39	1727
1981	Western States 100 Mile Endurance		Beaupre, Al	1 day, 4:47:00	USA	1930	M	51	1727
1981	Western States 100 Mile Endurance		Morris, Gary	1 day, 4:49:00	USA	1940	M	41	1729
1981	Western States 100 Mile Endurance		King, Larry	1 day, 4:55:00	USA	1945	M	36	1735
1981	Western States 100 Mile Endurance		Robie, Wendy	1 day, 5:13:00	USA	1948	W	33	1753
1981	Western States 100 Mile Endurance		Clinkenbeard, Mike	1 day, 5:13:00	USA	1946	M	35	1753
1981	Western States 100 Mile Endurance		Letl, Dennis	1 day, 5:15:00	USA	1937	M	44	1755
1981	Western States 100 Mile Endurance		King, Bob	1 day, 5:16:00	USA	1942	M	39	1756
1981	Western States 100 Mile Endurance		Crawford, Chalon	1 day, 5:16:00	USA	1941	M	40	1756
1981	Western States 100 Mile Endurance		Hooper, Edward	1 day, 5:21:00	USA	1939	M	42	1761
1981	Western States 100 Mile Endurance		Honeck, Barbara	1 day, 5:24:00	USA	1953	W	28	1764
1981	Western States 100 Mile Endurance		Gleason, Redmond	1 day, 5:37:00	USA	1935	M	46	1777
1981	Western States 100 Mile Endurance		Wiley, Julia	1 day, 5:42:00	USA	1937	W	44	1782
1981	Western States 100 Mile Endurance		Fanning, Donald	1 day, 5:57:00	USA	1948	M	33	1797
1982	3rd Wasatch Front 100 Mile	USA	Dewell, Ben	30:05:32 h	USA	1955	M	27	1805.53
1982	3rd Wasatch Front 100 Mile	USA	Athey, William	35:25:53 h	USA	1959	M	23	2125.88
1982	3rd Wasatch Front 100 Mile	USA	Gillis, James	35:25:53 h	USA	1933	M	49	2125.88
1982	6th Washie 100 Miler	RSA	Saayman, Manie	13:13:38 h	RSA	1939	M	43	793.633
1982	6th Washie 100 Miler	RSA	Botha, Max	14:22:47 h	RSA	1940	M	42	862.783
1982	6th Washie 100 Miler	RSA	Levitt, Tony	14:26:06 h	RSA	1950	M	32	866.1
1982	6th Washie 100 Miler	RSA	Gibson-Taylor, Chucker	15:05:44 h	RSA	1945	M	37	905.733
1982	6th Washie 100 Miler	RSA	van Deventer, Richard	15:17:17 h	RSA	1946	M	36	917.283
1982	6th Washie 100 Miler	RSA	Steyn, Casper	15:56:28 h	RSA	1934	M	48	956.467
1982	6th Washie 100 Miler	RSA	Gxakaza, Thomas	16:08:25 h	RSA	1949	M	33	968.417
1982	6th Washie 100 Miler	RSA	Ephraim, Neville	16:12:28 h	RSA	1949	M	33	972.467
1982	6th Washie 100 Miler	RSA	Doo, Mickey	16:13:48 h	RSA	1935	M	47	973.8
1982	6th Washie 100 Miler	RSA	Vorster, Johan	16:15:24 h	RSA	1956	M	26	975.4
1982	6th Washie 100 Miler	RSA	Park, Dave	16:29:02 h	RSA	1943	M	39	989.033
1982	6th Washie 100 Miler	RSA	Cruickshank, Roy	16:42:30 h	RSA	1948	M	34	1002.5
1982	6th Washie 100 Miler	RSA	Burton, Neville	16:53:47 h	RSA	1947	M	35	1013.78
1982	6th Washie 100 Miler	RSA	Nolte, Steve	17:10:16 h	RSA	1947	M	35	1030.27
1982	6th Washie 100 Miler	RSA	Cossey, Arthur	17:10:51 h	RSA	1941	M	41	1030.85
1982	6th Washie 100 Miler	RSA	Sukel, Tony	17:21:18 h	RSA	1933	M	49	1041.3
1982	6th Washie 100 Miler	RSA	Sumner, Yvonne	17:24:30 h	RSA	1935	W	47	1044.5
1982	6th Washie 100 Miler	RSA	Smith, Terry	17:47:38 h	RSA	1949	M	33	1067.63
1982	6th Washie 100 Miler	RSA	Fisher, Christopher	17:55:42 h	RSA	1953	M	29	1075.7
1982	6th Washie 100 Miler	RSA	Joubert, Pieter	17:55:42 h	RSA	1942	M	40	1075.7
1982	6th Washie 100 Miler	RSA	Boshoff, Adolf	17:55:42 h	RSA		M		1075.7
1982	6th Washie 100 Miler	RSA	Quail, Cuan	18:01:12 h	RSA	1952	M	30	1081.2
1982	6th Washie 100 Miler	RSA	Ball, John	18:02:58 h	RSA	1927	M	55	1082.97
1982	6th Washie 100 Miler	RSA	Hugo, Jack	18:11:39 h	RSA	1931	M	51	1091.65
1982	6th Washie 100 Miler	RSA	Esterhuizen, Johannes	18:11:56 h	RSA	1962	M	20	1091.93
1982	6th Washie 100 Miler	RSA	Payne, Derrick	18:19:20 h	RSA	1938	M	44	1099.33
1982	6th Washie 100 Miler	RSA	Underwood, Don	18:20:52 h	RSA	1946	M	36	1100.87
1982	6th Washie 100 Miler	RSA	Parvus, Philip	18:31:34 h	RSA	1946	M	36	1111.57
1982	6th Washie 100 Miler	RSA	Rudman, Jerrit	18:36:20 h	RSA	1954	M	28	1116.33
1982	6th Washie 100 Miler	RSA	Wilmot, Michael	18:44:02 h	RSA	1942	M	40	1124.03
1982	6th Washie 100 Miler	RSA	Gaddin, Lionel	18:51:22 h	RSA	1944	M	38	1131.37
1982	6th Washie 100 Miler	RSA	Kinsey, Dave	19:10:40 h	RSA	1949	M	33	1150.67
1982	6th Washie 100 Miler	RSA	Berry, Tony	19:10:40 h	RSA	1936	M	46	1150.67
1982	6th Washie 100 Miler	RSA	Milani, Michael	19:24:18 h	RSA	1946	M	36	1164.3
1982	6th Washie 100 Miler	RSA	Ward, Derick	19:34:30 h	RSA	1955	M	27	1174.5
1982	6th Washie 100 Miler	RSA	Eva, Milton	19:34:58 h	RSA	1952	M	30	1174.97
1982	6th Washie 100 Miler	RSA	Watts, Keith	19:36:46 h	RSA	1944	M	38	1176.77
1982	6th Washie 100 Miler	RSA	Booysen, Pieter	19:38:55 h	RSA	1951	M	31	1178.92
1982	6th Washie 100 Miler	RSA	Jordan, Brian	19:40:25 h	RSA	1952	M	30	1180.42
1982	6th Washie 100 Miler	RSA	Spence, Tony	19:52:22 h	RSA	1940	M	42	1192.37
1982	6th Washie 100 Miler	RSA	Sayers, Charles	20:17:21 h	RSA	1944	M	38	1217.35
1982	6th Washie 100 Miler	RSA	Hahn, Ralph	20:17:28 h	RSA	1937	M	45	1217.47
1982	6th Washie 100 Miler	RSA	Sicherman, Horst	20:19:58 h	RSA	1941	M	41	1219.97
1982	6th Washie 100 Miler	RSA	Janse van Rensburg, Louis	20:26:56 h	RSA	1956	M	26	1226.93
1982	6th Washie 100 Miler	RSA	Roos, Tommy	20:29:53 h	RSA	1934	M	48	1229.88
1982	6th Washie 100 Miler	RSA	Louw, Cassie	20:29:53 h	RSA		M		1229.88
1982	6th Washie 100 Miler	RSA	McDonald, Fred	20:29:53 h	RSA		M		1229.88
1982	6th Washie 100 Miler	RSA	Burger, Niel	20:46:44 h	RSA	1948	M	34	1246.73
1982	6th Washie 100 Miler	RSA	Taylor, Glenn	20:48:29 h	RSA	1946	M	36	1248.48
1982	6th Washie 100 Miler	RSA	Botha, Ben	20:55:54 h	RSA	1941	M	41	1255.9
1982	6th Washie 100 Miler	RSA	Mills, Grenville John	21:06:39 h	RSA	1957	M	25	1266.65
1982	6th Washie 100 Miler	RSA	Minaar, Isak	21:18:20 h	RSA		M		1278.33
1982	6th Washie 100 Miler	RSA	Duyvejonck, Marie-Jean	21:20:00 h	RSA	1943	W	39	1280
1982	6th Washie 100 Miler	RSA	Vermooten, Simon	21:33:35 h	RSA	1952	M	30	1293.58
1982	6th Washie 100 Miler	RSA	Howell, Tony	21:34:57 h	RSA	1945	M	37	1294.95
1982	6th Washie 100 Miler	RSA	Prins, Vernon	21:48:02 h	RSA	1955	M	27	1308.03
1982	6th Washie 100 Miler	RSA	Rex, John	22:10:24 h	RSA		M		1330.4
1982	6th Washie 100 Miler	RSA	Venter, Flip	22:14:05 h	RSA	1943	M	39	1334.08
1982	6th Washie 100 Miler	RSA	Odendaal, Fredrik Fritz	22:20:12 h	RSA	1941	M	41	1340.2
1982	6th Washie 100 Miler	RSA	McLeod, Murray	22:21:29 h	RSA	1949	M	33	1341.48
1982	6th Washie 100 Miler	RSA	Karolyi, Mitch	22:21:51 h	RSA	1932	M	50	1341.85
1982	6th Washie 100 Miler	RSA	Greenberg, Roy	22:22:35 h	RSA	1944	M	38	1342.58
1982	6th Washie 100 Miler	RSA	Murray, Gordon	22:29:15 h	RSA	1937	M	45	1349.25
1982	6th Washie 100 Miler	RSA	Vogel, Frans	22:43:34 h	RSA	1952	M	30	1363.57
1982	6th Washie 100 Miler	RSA	Mitchell, Greg	22:43:34 h	RSA	1950	M	32	1363.57
1982	6th Washie 100 Miler	RSA	Oreilly, Stephen	22:47:47 h	RSA	1959	M	23	1367.78
1982	6th Washie 100 Miler	RSA	Benjamin, George	22:47:52 h	RSA	1955	M	27	1367.87
1982	6th Washie 100 Miler	RSA	Moolman, Jacobus	22:47:52 h	RSA		M		1367.87
1982	6th Washie 100 Miler	RSA	Nell, Vasco	22:55:18 h	RSA	1945	M	37	1375.3
1982	6th Washie 100 Miler	RSA	Keeling, Vic	22:55:18 h	RSA	1929	M	53	1375.3
1982	6th Washie 100 Miler	RSA	Cloete, Elton	22:56:34 h	RSA	1929	M	53	1376.57
1982	6th Washie 100 Miler	RSA	Locke, Tony	23:06:30 h	RSA	1958	M	24	1386.5
1982	6th Washie 100 Miler	RSA	Hlahlana, George	23:06:30 h	RSA		M		1386.5
1982	6th Washie 100 Miler	RSA	van Tslot, Bik	23:07:04 h	RSA	1936	M	46	1387.07
1982	6th Washie 100 Miler	RSA	Odgers, Peter	23:27:28 h	RSA	1959	M	23	1407.47
1982	6th Washie 100 Miler	RSA	Nieuwoudt, Dewald	23:28:34 h	RSA	1955	M	27	1408.57
1982	6th Washie 100 Miler	RSA	Slater, Henry	23:59:59 h	RSA	1959	M	23	1439.98
1982	6th Washie 100 Miler	RSA	Davids, Gordon	25:03:07 h	RSA	1958	M	24	1503.12
1982	6th Washie 100 Miler	RSA	Carr, John	25:03:07 h	RSA	1942	M	40	1503.12
1982	6th Washie 100 Miler	RSA	van Blerk, Johnny	25:10:00 h	RSA		M		1510
1982	6th Washie 100 Miler	RSA	Stoltz, Jan	25:14:00 h	RSA	1942	M	40	1514
1982	6th Washie 100 Miler	RSA	Stoltz, Danny	25:26:36 h	RSA	1940	M	42	1526.6
1982	6th Washie 100 Miler	RSA	van Dyk, Johan	25:31:39 h	RSA	1962	M	20	1531.65
1982	6th Washie 100 Miler	RSA	Hand, Tony	25:39:37 h	RSA		M		1539.62
1982	6th Washie 100 Miler	RSA	Damster, Rodney	25:41:47 h	RSA		M		1541.78
1982	Western States 100 Mile Endurance		King, Jim	16:17:00	USA	1957	M	25	977
1982	Western States 100 Mile Endurance		Pellon, Jim	17:22:00	USA	1950	M	32	1042
1982	Western States 100 Mile Endurance		Labelle, Bruce	17:45:00	USA	1956	M	26	1065
1982	Western States 100 Mile Endurance		Coffey, John	17:48:00	USA	1955	M	27	1068
1982	Western States 100 Mile Endurance		Davis, William	18:10:00	USA	1946	M	36	1090
1982	Western States 100 Mile Endurance		Dewell, Ben	18:18:00	USA	1955	M	27	1098
1982	Western States 100 Mile Endurance		Austrheim-Smith, Bjorg	18:23:00	USA	1943	W	39	1103
1982	Western States 100 Mile Endurance		Latimer, Douglas	18:47:00	USA	1938	M	44	1127
1982	Western States 100 Mile Endurance		Clark, Rae	18:50:00	USA	1952	M	30	1130
1982	Western States 100 Mile Endurance		Rotkis, Tom	19:06:00	USA	1948	M	34	1146
1982	Western States 100 Mile Endurance		Kanieski, John	19:41:00	USA	1946	M	36	1181
1982	Western States 100 Mile Endurance		Belliveau, Richard	19:51:00	USA	1937	M	45	1191
1982	Western States 100 Mile Endurance		Stansauk, Gary	20:27:00	USA	1951	M	31	1227
1982	Western States 100 Mile Endurance		Dinges, Richard	20:39:00	USA	1941	M	41	1239
1982	Western States 100 Mile Endurance		Hoschler, Marc	20:45:00	USA	1951	M	31	1245
1982	Western States 100 Mile Endurance		Maddieson, Ian	20:59:00	USA	1942	M	40	1259
1982	Western States 100 Mile Endurance		Tanzer, Herb	21:01:00	USA	1952	M	30	1261
1982	Western States 100 Mile Endurance		Bruner, Robert	21:07:00	CAN	1938	M	44	1267
1982	Western States 100 Mile Endurance		Savage, Charles	21:19:00	USA	1947	M	35	1279
1982	Western States 100 Mile Endurance		Wehan, Ed	21:25:00	USA	1944	M	38	1285
1982	Western States 100 Mile Endurance		Bandur, John	21:27:00	USA	1937	M	45	1287
1982	Western States 100 Mile Endurance		Mills, Scott	21:29:00	USA	1951	M	31	1289
1982	Western States 100 Mile Endurance		Barr, Steven	21:30:00	USA	1956	M	26	1290
1982	Western States 100 Mile Endurance		Cross, Gary	21:31:00	USA	1960	M	22	1291
1982	Western States 100 Mile Endurance		Thomas, Bill	21:40:00	USA	1957	M	25	1300
1982	Western States 100 Mile Endurance		Shiel, Wally	21:43:00	USA	1951	M	31	1303
1982	Western States 100 Mile Endurance		Martin, Daniel	21:43:00	USA	1947	M	35	1303
1982	Western States 100 Mile Endurance		Yee, Bobby	21:45:00	USA	1950	M	32	1305
1982	Western States 100 Mile Endurance		Maynard, Rex	21:47:00	USA	1944	M	38	1307
1982	Western States 100 Mile Endurance		Pelechaty, Mike	21:48:00	USA	1954	M	28	1308
1982	Western States 100 Mile Endurance		Moyles, Jim	21:49:00	USA	1952	M	30	1309
1982	Western States 100 Mile Endurance		Hoover, Charles	21:50:00	USA	1949	M	33	1310
1982	Western States 100 Mile Endurance		Ferguson, Charles	21:51:00	USA	1941	M	41	1311
1982	Western States 100 Mile Endurance		Samuelson, David	22:08:00	USA	1950	M	32	1328
1982	Western States 100 Mile Endurance		Ross, Robert	22:09:00	USA	1943	M	39	1329
1982	Western States 100 Mile Endurance		Muscatel, Steve	22:19:00	USA	1946	M	36	1339
1982	Western States 100 Mile Endurance		Esposito, John	22:26:00	USA	1957	M	25	1346
1982	Western States 100 Mile Endurance		Meskinen, James	22:26:00	USA	1944	M	38	1346
1982	Western States 100 Mile Endurance		Zavortink, Thomas	22:27:00	USA	1939	M	43	1347
1982	Western States 100 Mile Endurance		Ianacone, Eric	22:30:00	USA	1947	M	35	1350
1982	Western States 100 Mile Endurance		Ainsleigh, Gordon	22:33:00	USA	1947	M	35	1353
1982	Western States 100 Mile Endurance		Innes, David	22:36:00	USA	1948	M	34	1356
1982	Western States 100 Mile Endurance		Metcalf, Dean	22:38:00	USA	1943	M	39	1358
1982	Western States 100 Mile Endurance		Muchow, Lee	22:40:00	USA	1940	M	42	1360
1982	Western States 100 Mile Endurance		Garnett, Paul	22:42:00	USA	1948	M	34	1362
1982	Western States 100 Mile Endurance		Doyle, Valerie	22:42:00	USA	1942	W	40	1362
1982	Western States 100 Mile Endurance		Campbell, Clay	22:43:00	USA	1935	M	47	1363
1982	Western States 100 Mile Endurance		Volkenand, Robert	22:44:00	USA	1930	M	52	1364
1982	Western States 100 Mile Endurance		Perry, Tom	22:48:00	USA	1945	M	37	1368
1982	Western States 100 Mile Endurance		Twietmeyer, Tim	22:53:00	USA	1958	M	24	1373
1982	Western States 100 Mile Endurance		Schrock, Doug	22:54:00	USA	1953	M	29	1374
1982	Western States 100 Mile Endurance		Beddor, William	22:55:00	USA	1927	M	55	1375
1982	Western States 100 Mile Endurance		Lopez, Alan	22:56:00	USA	1942	M	40	1376
1982	Western States 100 Mile Endurance		Fisher, Red	22:57:00	USA	1953	M	29	1377
1982	Western States 100 Mile Endurance		Provost, Richard	22:59:00	USA	1946	M	36	1379
1982	Western States 100 Mile Endurance		Dean, Thomas	23:00:00	USA	1946	M	36	1380
1982	Western States 100 Mile Endurance		Collins, Jeff	23:04:00	USA	1953	M	29	1384
1982	Western States 100 Mile Endurance		Winter, Ted	23:05:00	USA	1938	M	44	1385
1982	Western States 100 Mile Endurance		Scannell, Joan	23:06:00	USA	1946	W	36	1386
1982	Western States 100 Mile Endurance		Deloria, Paul	23:06:00	USA	1945	M	37	1386
1982	Western States 100 Mile Endurance		Shirk, Ken (Cowman)	23:09:00	USA	1944	M	38	1389
1982	Western States 100 Mile Endurance		Weigle, Bill	23:11:00	USA	1941	M	41	1391
1982	Western States 100 Mile Endurance		Reading, Kensyl	23:12:00	USA	1947	M	35	1392
1982	Western States 100 Mile Endurance		Walker, Judy	23:14:00	USA	1953	W	29	1394
1982	Western States 100 Mile Endurance		Chambers, Craig	23:14:00	USA	1949	M	33	1394
1982	Western States 100 Mile Endurance		Ruttenberg, Gary	23:15:00	USA	1946	M	36	1395
1982	Western States 100 Mile Endurance		Williams, Frank	23:15:00	USA	1943	M	39	1395
1982	Western States 100 Mile Endurance		McCarthy, Willis	23:17:00	USA	1955	M	27	1397
1982	Western States 100 Mile Endurance		Shanley, Dick	23:21:00	USA	1942	M	40	1401
1982	Western States 100 Mile Endurance		Tyson, Lono	23:23:00	USA	1928	M	54	1403
1982	Western States 100 Mile Endurance		Clover, James	23:24:00	USA	1942	M	40	1404
1982	Western States 100 Mile Endurance		Bush, Paul	23:24:00	USA	1938	M	44	1404
1982	Western States 100 Mile Endurance		Driscoll, Mark	23:29:00	USA	1947	M	35	1409
1982	Western States 100 Mile Endurance		Copeland, Fred	23:29:00	USA	1944	M	38	1409
1982	Western States 100 Mile Endurance		Wilcox, Tom	23:30:00	USA	1954	M	28	1410
1982	Western States 100 Mile Endurance		Garrigues, Ed	23:33:00	USA	1938	M	44	1413
1982	Western States 100 Mile Endurance		Gills, James	23:33:00	USA	1935	M	47	1413
1982	Western States 100 Mile Endurance		Hall, George	23:34:00	USA	1951	M	31	1414
1982	Western States 100 Mile Endurance		Brantigan, Richard	23:34:00	USA	1944	M	38	1414
1982	Western States 100 Mile Endurance		Wade, Robert	23:37:00	USA	1943	M	39	1417
1982	Western States 100 Mile Endurance		Allison, Ronald	23:37:00	USA	1941	M	41	1417
1982	Western States 100 Mile Endurance		Rossow, Richard	23:38:00	USA	1956	M	26	1418
1982	Western States 100 Mile Endurance		Burkett, Dennis	23:38:00	USA	1954	M	28	1418
1982	Western States 100 Mile Endurance		Thompson, Roger	23:41:00	USA	1942	M	40	1421
1982	Western States 100 Mile Endurance		Galloni, Peter	23:42:00	USA	1935	M	47	1422
1982	Western States 100 Mile Endurance		Waddell, Sandy	23:43:00	USA	1941	W	41	1423
1982	Western States 100 Mile Endurance		Mensching, Jim	23:44:00	USA	1947	M	35	1424
1982	Western States 100 Mile Endurance		Papp, Steven	23:44:00	USA	1943	M	39	1424
1982	Western States 100 Mile Endurance		Rodenburg, Clifton	23:45:00	USA	1949	M	33	1425
1982	Western States 100 Mile Endurance		Taylor, Pete	23:48:00	USA	1944	M	38	1428
1982	Western States 100 Mile Endurance		Stephens, Jason W.	23:53:00	USA	1942	M	40	1433
1982	Western States 100 Mile Endurance		Closson, Robert	23:59:00	USA	1938	M	44	1439
1982	Western States 100 Mile Endurance		Coffee, Dennis	1 day, 0:55:00	USA	1948	M	34	1495
1982	Western States 100 Mile Endurance		Honig, James	1 day, 1:05:00	USA	1943	M	39	1505
1982	Western States 100 Mile Endurance		Butera, James	1 day, 1:14:00	USA	1947	M	35	1514
1982	Western States 100 Mile Endurance		Appenzeller, Otto	1 day, 1:20:00	USA	1928	M	54	1520
1982	Western States 100 Mile Endurance		Dahl, Orin	1 day, 1:27:00	USA	1935	M	47	1527
1982	Western States 100 Mile Endurance		Lobel, Joel	1 day, 1:28:00	USA	1945	M	37	1528
1982	Western States 100 Mile Endurance		Bentson, Jim	1 day, 1:50:00	USA	1945	M	37	1550
1982	Western States 100 Mile Endurance		Beadle, Bill	1 day, 1:51:00	USA	1947	M	35	1551
1982	Western States 100 Mile Endurance		Schwartz, Arthur	1 day, 2:04:00	USA	1946	M	36	1564
1982	Western States 100 Mile Endurance		Jackson, Scott	1 day, 2:04:00	USA	1934	M	48	1564
1982	Western States 100 Mile Endurance		Taylor, Thomas	1 day, 2:11:00	USA	1954	M	28	1571
1982	Western States 100 Mile Endurance		Creel-Mattingly, Melinda	1 day, 2:13:00	USA	1957	W	25	1573
1982	Western States 100 Mile Endurance		Finley, Robert	1 day, 2:13:00	USA	1955	M	27	1573
1982	Western States 100 Mile Endurance		Nightingill, Les	1 day, 2:13:00	USA	1950	M	32	1573
1982	Western States 100 Mile Endurance		Gamble, Russell	1 day, 2:24:00	USA	1950	M	32	1584
1982	Western States 100 Mile Endurance		Honse, Stuart	1 day, 2:29:00	USA	1942	M	40	1589
1982	Western States 100 Mile Endurance		Sutton, Dale	1 day, 2:36:00	USA	1939	M	43	1596
1982	Western States 100 Mile Endurance		Seed, Randolph	1 day, 2:37:00	USA	1933	M	49	1597
1982	Western States 100 Mile Endurance		Haynes, Robert	1 day, 2:38:00	USA	1932	M	50	1598
1982	Western States 100 Mile Endurance		Christman, Paul	1 day, 2:40:00	USA	1943	M	39	1600
1982	Western States 100 Mile Endurance		Sullivan, Michael	1 day, 2:44:00	USA	1960	M	22	1604
1982	Western States 100 Mile Endurance		Saylor, David	1 day, 2:57:00	USA	1937	M	45	1617
1982	Western States 100 Mile Endurance		Vernon, Robert	1 day, 2:58:00	USA	1934	M	48	1618
1982	Western States 100 Mile Endurance		Hamada, Kenneth	1 day, 3:00:00	USA	1940	M	42	1620
1982	Western States 100 Mile Endurance		Melanson, Russ	1 day, 3:03:00	USA	1935	M	47	1623
1982	Western States 100 Mile Endurance		Holtel, Bob	1 day, 3:08:00	USA	1932	M	50	1628
1982	Western States 100 Mile Endurance		Goodhead, Joanne	1 day, 3:13:00	USA	1940	W	42	1633
1982	Western States 100 Mile Endurance		Richardson, Potato	1 day, 3:15:00	USA	1943	M	39	1635
1982	Western States 100 Mile Endurance		Smith, William	1 day, 3:18:00	USA	1935	M	47	1638
1982	Western States 100 Mile Endurance		Collins, Dick	1 day, 3:23:00	USA	1933	M	49	1643
1982	Western States 100 Mile Endurance		Moses, Bob	1 day, 3:33:00	USA	1946	M	36	1653
1982	Western States 100 Mile Endurance		Szpakowski, Jean-Luc	1 day, 3:36:00	USA	1948	M	34	1656
1982	Western States 100 Mile Endurance		Pycior, Donald	1 day, 3:43:00	USA	1938	M	44	1663
1982	Western States 100 Mile Endurance		Krosch, Gary	1 day, 3:44:00	USA	1948	M	34	1664
1982	Western States 100 Mile Endurance		Gerber, Theresa	1 day, 3:45:00	USA	1949	W	33	1665
1982	Western States 100 Mile Endurance		Brieger, Katharine	1 day, 3:45:00	USA	1933	W	49	1665
1982	Western States 100 Mile Endurance		Glassman, David	1 day, 3:51:00	USA	1943	M	39	1671
1982	Western States 100 Mile Endurance		Burke, James	1 day, 3:51:00	USA	1936	M	46	1671
1982	Western States 100 Mile Endurance		Hudson, David	1 day, 3:53:00	USA	1948	M	34	1673
1982	Western States 100 Mile Endurance		Cavett, Robert	1 day, 3:58:00	USA	1940	M	42	1678
1982	Western States 100 Mile Endurance		Mensching, Joe	1 day, 4:01:00	USA	1944	M	38	1681
1982	Western States 100 Mile Endurance		Witwer, Michael	1 day, 4:20:00	USA	1941	M	41	1700
1982	Western States 100 Mile Endurance		Robinson, Wally	1 day, 4:22:00	USA	1947	M	35	1702
1982	Western States 100 Mile Endurance		LaPlant, Carol	1 day, 4:24:00	USA	1947	W	35	1704
1982	Western States 100 Mile Endurance		Dow, Gary	1 day, 4:24:00	USA	1946	M	36	1704
1982	Western States 100 Mile Endurance		Arnold, Howard	1 day, 4:26:00	USA	1934	M	48	1706
1982	Western States 100 Mile Endurance		Johnson, Walt	1 day, 4:26:00	USA	1930	M	52	1706
1982	Western States 100 Mile Endurance		Homes, Randy	1 day, 4:30:00	USA	1954	M	28	1710
1982	Western States 100 Mile Endurance		Johnson, Gregg	1 day, 4:30:00	USA	1947	M	35	1710
1982	Western States 100 Mile Endurance		Stearns, Cecil	1 day, 4:30:00	USA	1937	M	45	1710
1982	Western States 100 Mile Endurance		Caminati, Debbie	1 day, 4:36:00	USA	1955	W	27	1716
1982	Western States 100 Mile Endurance		Devlin, Emily	1 day, 4:38:00	USA	1943	W	39	1718
1982	Western States 100 Mile Endurance		Warren, John	1 day, 4:39:00	USA	1939	M	43	1719
1982	Western States 100 Mile Endurance		Lee, Paul	1 day, 4:43:00	USA	1939	M	43	1723
1982	Western States 100 Mile Endurance		Padburn, James	1 day, 4:45:00	USA	1948	M	34	1725
1982	Western States 100 Mile Endurance		Welpton, Sherman	1 day, 4:47:00	USA	1935	M	47	1727
1982	Western States 100 Mile Endurance		Chappel, John	1 day, 4:47:00	USA	1931	M	51	1727
1982	Western States 100 Mile Endurance		Touchstone, Carl	1 day, 4:55:00	USA	1940	M	42	1735
1982	Western States 100 Mile Endurance		Shultis, Christine	1 day, 4:56:00	USA	1939	W	43	1736
1982	Western States 100 Mile Endurance		Bassler, Gloria	1 day, 4:58:00	USA	1937	W	45	1738
1982	Western States 100 Mile Endurance		Frizzell, Roy	1 day, 5:03:00	USA	1959	M	23	1743
1982	Western States 100 Mile Endurance		Emer, Howard	1 day, 5:05:00	USA	1950	M	32	1745
1982	Western States 100 Mile Endurance		Chorley, Don	1 day, 5:05:00	USA	1934	M	48	1745
1982	Western States 100 Mile Endurance		Mattei, Peter	1 day, 5:07:00	USA	1924	M	58	1747
1982	Western States 100 Mile Endurance		Cooper, Georgette	1 day, 5:08:00	USA	1952	W	30	1748
1982	Western States 100 Mile Endurance		Cain, Leo	1 day, 5:10:00	USA	1939	M	43	1750
1982	Western States 100 Mile Endurance		Jackson, Moe	1 day, 5:12:00	USA	1950	M	32	1752
1982	Western States 100 Mile Endurance		Nichols, Alan	1 day, 5:21:00	USA	1930	M	52	1761
1982	Western States 100 Mile Endurance		Sherwood, Thomas	1 day, 5:23:00	USA	1939	M	43	1763
1982	Western States 100 Mile Endurance		Wenger, Stanley	1 day, 5:23:00	USA	1939	M	43	1763
1982	Western States 100 Mile Endurance		Herman, Wally	1 day, 5:23:00	CAN	1925	M	57	1763
1982	Western States 100 Mile Endurance		Griffin, Jon	1 day, 5:25:00	USA	1939	M	43	1765
1982	Western States 100 Mile Endurance		Martyn, Marcia	1 day, 5:27:00	USA	1939	W	43	1767
1982	Western States 100 Mile Endurance		Billingsley, George	1 day, 5:27:00	USA	1922	M	60	1767
1982	Western States 100 Mile Endurance		Poxon, Carol	1 day, 5:28:00	USA	1952	W	30	1768
1982	Western States 100 Mile Endurance		Hill, Ted	1 day, 5:31:00	USA	1939	M	43	1771
1982	Western States 100 Mile Endurance		Anacker, Edward	1 day, 5:31:00	USA	1921	M	61	1771
1982	Western States 100 Mile Endurance		Kinahan, L.J. (Lawrence)	1 day, 5:34:00	USA	1948	M	34	1774
1982	Western States 100 Mile Endurance		Porter, Ken	1 day, 5:40:00	USA	1946	M	36	1780
1982	Western States 100 Mile Endurance		Weadock, Edward	1 day, 5:41:00	USA	1932	M	50	1781
1982	Western States 100 Mile Endurance		Brown, Stanford	1 day, 5:56:00	USA	1950	M	32	1796
1982	Western States 100 Mile Endurance		Peavy, George	1 day, 5:58:00	USA	1931	M	51	1798
1982	Western States 100 Mile Endurance		Ullrich, Reinhold	1 day, 5:58:00	USA	1927	M	55	1798
1982	Western States 100 Mile Endurance		Bechtel, Jonathan	1 day, 11:52:00	USA	1944	M	38	2152
1983	1st Leadville Trail 100 Mile	USA	Hamilton, Skip	20:11:18 h	USA	1945	M	38	1211.3
1983	1st Leadville Trail 100 Mile	USA	Lapkass, John	25:10:19 h	USA	1957	M	26	1510.32
1983	1st Leadville Trail 100 Mile	USA	Lapkass, Andy	25:16:24 h	USA	1958	M	25	1516.4
1983	1st Leadville Trail 100 Mile	USA	Lisak, Mark	26:24:13 h	USA	1956	M	27	1584.22
1983	1st Leadville Trail 100 Mile	USA	Schwartz, Arthur	27:23:16 h	USA	1946	M	37	1643.27
1983	1st Leadville Trail 100 Mile	USA	Webster, Dick	27:25:42 h	USA	1938	M	45	1645.7
1983	1st Leadville Trail 100 Mile	USA	Cross, Gary	27:36:24 h	USA	1960	M	23	1656.4
1983	1st Leadville Trail 100 Mile	USA	Binder, Albert	27:56:26 h	USA	1945	M	38	1676.43
1983	1st Leadville Trail 100 Mile	USA	Mink, Barry	28:39:22 h	USA	1941	M	42	1719.37
1983	1st Leadville Trail 100 Mile	USA	Weigner, Brent	29:31:25 h	USA	1949	M	34	1771.42
1983	4th Wasatch Front 100 Mile	USA	Landis, Robert	22:04:18 h	USA	1956	M	27	1324.3
1983	4th Wasatch Front 100 Mile	USA	Dewell, Ben	22:50:46 h	USA	1955	M	28	1370.77
1983	4th Wasatch Front 100 Mile	USA	Cross, Gary	26:06:42 h	USA	1960	M	23	1566.7
1983	4th Wasatch Front 100 Mile	USA	Gerguson, Charles	26:27:00 h	USA	1940	M	43	1587
1983	4th Wasatch Front 100 Mile	USA	Casteran, Rene	28:50:24 h	USA	1947	M	36	1730.4
1983	4th Wasatch Front 100 Mile	USA	Elton, Stan	29:04:15 h	USA	1963	M	20	1744.25
1983	4th Wasatch Front 100 Mile	USA	Alsop, Paul	31:31:23 h	USA	1942	M	41	1891.38
1983	4th Wasatch Front 100 Mile	USA	Scott, Dennis	31:44:44 h	USA	1948	M	35	1904.73
1983	4th Wasatch Front 100 Mile	USA	Staton-Carter, Laurie	32:02:05 h	USA	1952	W	31	1922.08
1983	4th Wasatch Front 100 Mile	USA	Aldous, Jay	32:09:40 h	USA	1961	M	22	1929.67
1983	4th Wasatch Front 100 Mile	USA	Douglas Jr., Damon	33:04:49 h	USA	1960	M	23	1984.82
1983	4th Wasatch Front 100 Mile	USA	Douglas, Damon	33:04:49 h	USA	1934	M	49	1984.82
1983	4th Wasatch Front 100 Mile	USA	Pilon, Fred	33:04:52 h	USA	1946	M	37	1984.87
1983	4th Wasatch Front 100 Mile	USA	Stahl, Shane	33:19:31 h	USA	1947	M	36	1999.52
1983	4th Wasatch Front 100 Mile	USA	Cooper, Jim	33:51:44 h	USA	1955	M	28	2031.73
1983	4th Wasatch Front 100 Mile	USA	May, Rick	33:51:44 h	USA	1948	M	35	2031.73
1983	4th Wasatch Front 100 Mile	USA	Ririe, Kevin	34:31:29 h	USA	1960	M	23	2071.48
1983	4th Wasatch Front 100 Mile	USA	Riemer, Frederick	34:38:46 h	USA	1947	M	36	2078.77
1983	4th Wasatch Front 100 Mile	USA	Athey, William	35:18:47 h	USA	1959	M	24	2118.78
1983	4th Wasatch Front 100 Mile	USA	Gillis, James	35:18:47 h	USA	1933	M	50	2118.78
1983	7th Washie 100 Miler	RSA	Gxakaza, Thomas	13:14:56 h	RSA	1949	M	34	794.933
1983	7th Washie 100 Miler	RSA	Saayman, Manie	13:28:42 h	RSA	1939	M	44	808.7
1983	7th Washie 100 Miler	RSA	Hume, Dave	14:05:05 h	RSA	1948	M	35	845.083
1983	7th Washie 100 Miler	RSA	Crouch, Joe	14:14:00 h	RSA	1935	M	48	854
1983	7th Washie 100 Miler	RSA	Nayler, Lars	16:28:07 h	RSA	1931	M	52	988.117
1983	7th Washie 100 Miler	RSA	Milani, Michael	16:29:43 h	RSA	1946	M	37	989.717
1983	7th Washie 100 Miler	RSA	Sicherman, Horst	16:32:39 h	RSA	1941	M	42	992.65
1983	7th Washie 100 Miler	RSA	Darroll, Peter	16:45:07 h	RSA	1945	M	38	1005.12
1983	7th Washie 100 Miler	RSA	Tarnow, Kai	17:07:08 h	RSA	1939	M	44	1027.13
1983	7th Washie 100 Miler	RSA	Owen, Carol	17:27:10 h	RSA	1944	M	39	1047.17
1983	7th Washie 100 Miler	RSA	Quail, Cuan	18:25:57 h	RSA	1952	M	31	1105.95
1983	7th Washie 100 Miler	RSA	Vogel, Frans	18:45:45 h	RSA	1952	M	31	1125.75
1983	7th Washie 100 Miler	RSA	Larder, Graham	18:47:55 h	RSA	1950	M	33	1127.92
1983	7th Washie 100 Miler	RSA	McLeod, Murray	18:47:55 h	RSA	1949	M	34	1127.92
1983	7th Washie 100 Miler	RSA	Parvus, Philip	18:47:55 h	RSA	1946	M	37	1127.92
1983	7th Washie 100 Miler	RSA	Holder, Hugh	19:02:57 h	RSA	1960	M	23	1142.95
1983	7th Washie 100 Miler	RSA	Ferreira, Edmund	19:02:57 h	RSA	1959	M	24	1142.95
1983	7th Washie 100 Miler	RSA	Ephraim, Neville	19:15:39 h	RSA	1949	M	34	1155.65
1983	7th Washie 100 Miler	RSA	Finlay, Dave	19:22:12 h	RSA	1955	M	28	1162.2
1983	7th Washie 100 Miler	RSA	Prins, Vernon	19:24:31 h	RSA	1955	M	28	1164.52
1983	7th Washie 100 Miler	RSA	de Ruyck, Tony	19:27:30 h	RSA	1936	M	47	1167.5
1983	7th Washie 100 Miler	RSA	Joubert, Pieter	19:34:12 h	RSA	1942	M	41	1174.2
1983	7th Washie 100 Miler	RSA	Peacock, Mike	19:37:20 h	RSA	1958	M	25	1177.33
1983	7th Washie 100 Miler	RSA	van Rooyen, Paul	19:43:08 h	RSA	1938	M	45	1183.13
1983	7th Washie 100 Miler	RSA	Cossey, Arthur	19:44:01 h	RSA	1941	M	42	1184.02
1983	7th Washie 100 Miler	RSA	Booysen, Pieter	19:49:29 h	RSA	1951	M	32	1189.48
1983	7th Washie 100 Miler	RSA	Karolyi, Mitch	19:56:24 h	RSA	1932	M	51	1196.4
1983	7th Washie 100 Miler	RSA	Lello, Arthur	20:00:25 h	RSA	1968	M	15	1200.42
1983	7th Washie 100 Miler	RSA	Schuddinh, Neville	20:02:25 h	RSA	1939	M	44	1202.42
1983	7th Washie 100 Miler	RSA	Ball, John	20:08:55 h	RSA	1927	M	56	1208.92
1983	7th Washie 100 Miler	RSA	Horrmann, Doug	20:23:15 h	RSA	1942	M	41	1223.25
1983	7th Washie 100 Miler	RSA	Keeling, Vic	20:40:22 h	RSA	1929	M	54	1240.37
1983	7th Washie 100 Miler	RSA	Eva, Milton	20:46:14 h	RSA	1952	M	31	1246.23
1983	7th Washie 100 Miler	RSA	Duyvejonck, Marie-Jean	20:52:07 h	RSA	1943	W	40	1252.12
1983	7th Washie 100 Miler	RSA	Bastien, Henri	20:52:07 h	BEL	1909	M	74	1252.12
1983	7th Washie 100 Miler	RSA	Oreilly, Stephen	20:54:01 h	RSA	1959	M	24	1254.02
1983	7th Washie 100 Miler	RSA	Olsen, Poul	21:10:21 h	RSA	1950	M	33	1270.35
1983	7th Washie 100 Miler	RSA	Odgers, Peter	21:17:49 h	RSA	1959	M	24	1277.82
1983	7th Washie 100 Miler	RSA	Hartman, Charles	21:32:09 h	RSA	1955	M	28	1292.15
1983	7th Washie 100 Miler	RSA	Meyer, Willie	21:32:09 h	RSA	1955	M	28	1292.15
1983	7th Washie 100 Miler	RSA	Douglas, Andrew	21:40:28 h	RSA	1949	M	34	1300.47
1983	7th Washie 100 Miler	RSA	Duggan, Allan	21:40:28 h	RSA	1948	M	35	1300.47
1983	7th Washie 100 Miler	RSA	Mills, Grenville John	21:55:30 h	RSA	1957	M	26	1315.5
1983	7th Washie 100 Miler	RSA	Taylor, Glenn	21:55:30 h	RSA	1946	M	37	1315.5
1983	7th Washie 100 Miler	RSA	Deere, John	22:17:15 h	RSA	1955	M	28	1337.25
1983	7th Washie 100 Miler	RSA	Slater, Henry	22:22:00 h	RSA	1959	M	24	1342
1983	7th Washie 100 Miler	RSA	Conradie, Johan	22:25:44 h	RSA	1941	M	42	1345.73
1983	7th Washie 100 Miler	RSA	Mitchell, Greg	22:27:33 h	RSA	1950	M	33	1347.55
1983	7th Washie 100 Miler	RSA	Stoltz, Jan	22:27:33 h	RSA	1942	M	41	1347.55
1983	7th Washie 100 Miler	RSA	Hugo, Renier	22:42:46 h	RSA	1960	M	23	1362.77
1983	7th Washie 100 Miler	RSA	Claassen, Jacobus	22:42:46 h	RSA	1946	M	37	1362.77
1983	7th Washie 100 Miler	RSA	du Plooy, Willie	22:42:46 h	RSA	1944	M	39	1362.77
1983	7th Washie 100 Miler	RSA	Coetzee, Gerrie	22:42:46 h	RSA	1943	M	40	1362.77
1983	7th Washie 100 Miler	RSA	Deere, Leon	22:46:53 h	RSA	1960	M	23	1366.88
1983	7th Washie 100 Miler	RSA	van Rooyen, Johan	22:46:53 h	RSA	1948	M	35	1366.88
1983	7th Washie 100 Miler	RSA	McIntyre, Iain	22:48:52 h	RSA	1932	M	51	1368.87
1983	7th Washie 100 Miler	RSA	Burton, Trevor	22:55:24 h	RSA	1948	M	35	1375.4
1983	7th Washie 100 Miler	RSA	Moodley, Komalan	22:59:27 h	RSA	1960	M	23	1379.45
1983	7th Washie 100 Miler	RSA	Grobler, Jan	23:27:53 h	RSA	1951	M	32	1407.88
1983	7th Washie 100 Miler	RSA	Potgieter, Pierre	23:47:50 h	RSA	1954	M	29	1427.83
1983	7th Washie 100 Miler	RSA	Odendaal, Fredrik Fritz	23:47:50 h	RSA	1941	M	42	1427.83
1983	7th Washie 100 Miler	RSA	Lints, Ian	23:53:30 h	RSA	1943	M	40	1433.5
1983	7th Washie 100 Miler	RSA	Jooste, Ben	23:54:58 h	NAM	1955	M	28	1434.97
1983	7th Washie 100 Miler	RSA	Schalkwyk, Pierre	23:54:58 h	RSA		M		1434.97
1983	7th Washie 100 Miler	RSA	Murray, Gordon	25:17:55 h	RSA	1937	M	46	1517.92
1983	7th Washie 100 Miler	RSA	Stoltz, Danny	25:51:11 h	RSA	1940	M	43	1551.18
1983	7th Washie 100 Miler	RSA	Conradie, Francois	25:53:15 h	RSA		M		1553.25
1983	Lauf für Frauen	GER	Kiddy, Sandra	15:40:50	USA	1936	W	47	940.833
1983	Lauf für Frauen	GER	Kuno, Monika	16:01:33	GER	1943	W	40	961.55
1983	Lauf für Frauen	GER	Reisert, Waltraud	16:36:57	GER	1939	W	44	996.95
1983	Lauf für Frauen	GER	Reisert, Irene	18:58:02	GER	1941	W	42	1138.03
1983	Lauf für Frauen	GER	Blasberg, Ursula	19:20:16	GER	1937	W	46	1160.27
1983	Lauf für Frauen	GER	Schröder, Gerda	19:20:16	GER	1929	W	54	1160.27
1983	Lauf für Frauen	GER	Mönikes, Ingeborg	19:31:30	GER	1935	W	48	1171.5
1983	Lauf für Frauen	GER	Zollmann, Marie-Elisabeth	20:37:36	GER	1941	W	42	1237.6
1983	Lauf für Frauen	GER	Fricker, Claudia	21:01:30	SUI	1942	W	41	1261.5
1983	Lauf für Frauen	GER	Weinbrenner, Helga	21:12:17	GER	1943	W	40	1272.28
1983	Lauf für Frauen	GER	Hahn, Helga	22:47:10	GER	1934	W	49	1367.17
1983	Lauf für Frauen	GER	Falke, Elfriede	23:25:10	GER	1920	W	63	1405.17
1983	Lauf für Frauen	GER	Schmitter, Sigrid	1 day, 0:29:01	GER	1931	W	52	1469.02
1983	Lauf für Frauen	GER	Thiemer, Maria	1 day, 1:40:10	GER	1935	W	48	1540.17
1983	Western States 100 Mile Endurance		Howard, Jim	16:07:00	USA	1954	M	29	967
1983	Western States 100 Mile Endurance		King, Jim	16:08:00	USA	1957	M	26	968
1983	Western States 100 Mile Endurance		Davis, William	17:23:00	USA	1946	M	37	1043
1983	Western States 100 Mile Endurance		Clark, Rae	17:45:00	USA	1952	M	31	1065
1983	Western States 100 Mile Endurance		Christensen, Odin	18:06:00	USA	1947	M	36	1086
1983	Western States 100 Mile Endurance		Labelle, Bruce	18:12:00	USA	1956	M	27	1092
1983	Western States 100 Mile Endurance		Dewell, Ben	18:12:00	USA	1955	M	28	1092
1983	Western States 100 Mile Endurance		Latimer, Douglas	18:15:00	USA	1938	M	45	1095
1983	Western States 100 Mile Endurance		Horton, David	18:39:00	USA	1949	M	34	1119
1983	Western States 100 Mile Endurance		Hoover, Charles	18:44:00	USA	1949	M	34	1124
1983	Western States 100 Mile Endurance		Cornell, Gill	18:51:00	USA	1950	M	33	1131
1983	Western States 100 Mile Endurance		Kirkby, Jasper	19:07:00	USA	1949	M	34	1147
1983	Western States 100 Mile Endurance		Austrheim-Smith, Bjorg	19:11:00	USA	1943	W	40	1151
1983	Western States 100 Mile Endurance		Pellon, Jim	19:14:00	USA	1950	M	33	1154
1983	Western States 100 Mile Endurance		Milkie-West, Judy	19:31:00	USA	1950	W	33	1171
1983	Western States 100 Mile Endurance		Houk, Skip	19:36:00	USA	1942	M	41	1176
1983	Western States 100 Mile Endurance		Provost, Richard	19:47:00	USA	1946	M	37	1187
1983	Western States 100 Mile Endurance		Brannen, Daniel	19:55:00	USA	1953	M	30	1195
1983	Western States 100 Mile Endurance		Spady, Richard	19:59:00	USA	1952	M	31	1199
1983	Western States 100 Mile Endurance		Seebeck, Skip	20:10:00	USA	1947	M	36	1210
1983	Western States 100 Mile Endurance		Lygre, David	20:11:00	USA	1942	M	41	1211
1983	Western States 100 Mile Endurance		Vonborstel, Bruce	20:16:00	USA	1946	M	37	1216
1983	Western States 100 Mile Endurance		Pelechaty, Mike	20:18:00	USA	1954	M	29	1218
1983	Western States 100 Mile Endurance		Madewell, Bruce	20:31:00	USA	1946	M	37	1231
1983	Western States 100 Mile Endurance		Ryan, Paul	20:35:00	USA	1946	M	37	1235
1983	Western States 100 Mile Endurance		Ross, Ronald	20:47:00	USA	1958	M	25	1247
1983	Western States 100 Mile Endurance		Rotkis, Tom	20:50:00	USA	1948	M	35	1250
1983	Western States 100 Mile Endurance		Daniels, Roger	20:58:00	USA	1936	M	47	1258
1983	Western States 100 Mile Endurance		Gard, Leighton	20:58:00	USA	1934	M	49	1258
1983	Western States 100 Mile Endurance		Twietmeyer, Tim	21:04:00	USA	1958	M	25	1264
1983	Western States 100 Mile Endurance		Mauldin, Michael	21:07:00	USA	1948	M	35	1267
1983	Western States 100 Mile Endurance		Ferguson, Charles	21:16:00	USA	1941	M	42	1276
1983	Western States 100 Mile Endurance		Bortz, Walter	21:25:00	USA	1959	M	24	1285
1983	Western States 100 Mile Endurance		Moore, Russell	21:30:00	USA	1939	M	44	1290
1983	Western States 100 Mile Endurance		Sloan, Harry	21:31:00	USA	1948	M	35	1291
1983	Western States 100 Mile Endurance		Nightingill, Les	21:32:00	USA	1950	M	33	1292
1983	Western States 100 Mile Endurance		Olson, Mark	21:49:00	USA	1947	M	36	1309
1983	Western States 100 Mile Endurance		Barr, Steven	21:51:00	USA	1956	M	27	1311
1983	Western States 100 Mile Endurance		Peterson, Orin	21:54:00	USA	1937	M	46	1314
1983	Western States 100 Mile Endurance		Zavortink, Thomas	21:55:00	USA	1939	M	44	1315
1983	Western States 100 Mile Endurance		Cross, Gary	21:56:00	USA	1960	M	23	1316
1983	Western States 100 Mile Endurance		Eichstaedt, Robert	21:56:00	USA	1947	M	36	1316
1983	Western States 100 Mile Endurance		Marsh, Robert	21:57:00	USA	1954	M	29	1317
1983	Western States 100 Mile Endurance		Schwartz, Arthur	22:07:00	USA	1946	M	37	1327
1983	Western States 100 Mile Endurance		Savage, Charles	22:13:00	USA	1947	M	36	1333
1983	Western States 100 Mile Endurance		Samuelson, David	22:21:00	USA	1950	M	33	1341
1983	Western States 100 Mile Endurance		Austrheim-Smith, Steve	22:21:00	USA	1947	M	36	1341
1983	Western States 100 Mile Endurance		Hillyer, Martin	22:21:00	USA	1938	M	45	1341
1983	Western States 100 Mile Endurance		Custer, Gerard	22:24:00	USA	1949	M	34	1344
1983	Western States 100 Mile Endurance		Sobsey, Robert	22:31:00	USA	1951	M	32	1351
1983	Western States 100 Mile Endurance		Silver, E.R.	22:31:00	USA	1931	M	52	1351
1983	Western States 100 Mile Endurance		Shirk, Ken (Cowman)	22:32:00	USA	1944	M	39	1352
1983	Western States 100 Mile Endurance		Alexander, Butch	22:35:00	USA	1953	M	30	1355
1983	Western States 100 Mile Endurance		Levin, Michael	22:40:00	USA	1943	M	40	1360
1983	Western States 100 Mile Endurance		Naslund, John	22:45:00	USA	1950	M	33	1365
1983	Western States 100 Mile Endurance		Palmer, Gordon	22:45:00	USA	1939	M	44	1365
1983	Western States 100 Mile Endurance		Brusati, Lori	22:48:00	USA	1955	W	28	1368
1983	Western States 100 Mile Endurance		Owen, Michael	22:48:00	USA	1953	M	30	1368
1983	Western States 100 Mile Endurance		Stewart, Richard	22:48:00	USA	1948	M	35	1368
1983	Western States 100 Mile Endurance		Gard, Dana	22:48:00	USA	1945	M	38	1368
1983	Western States 100 Mile Endurance		Kanieski, John	22:49:00	USA	1946	M	37	1369
1983	Western States 100 Mile Endurance		Galloni, Peter	22:50:00	USA	1935	M	48	1370
1983	Western States 100 Mile Endurance		Wilson, Daniel	22:51:00	USA	1950	M	33	1371
1983	Western States 100 Mile Endurance		Clement, Karen	22:52:00	USA	1947	W	36	1372
1983	Western States 100 Mile Endurance		Galdi, Phil	22:54:00	USA	1950	M	33	1374
1983	Western States 100 Mile Endurance		Kohler, Steve	22:56:00	USA	1948	M	35	1376
1983	Western States 100 Mile Endurance		Pike, Robert	22:56:00	USA	1937	M	46	1376
1983	Western States 100 Mile Endurance		Winters, Ted	23:00:00	USA	1939	M	44	1380
1983	Western States 100 Mile Endurance		Finkbeiner, Bill	23:07:00	USA	1956	M	27	1387
1983	Western States 100 Mile Endurance		Bunnell, Bob	23:07:00	USA	1951	M	32	1387
1983	Western States 100 Mile Endurance		Richardson, Ed	23:08:00	USA	1952	M	31	1388
1983	Western States 100 Mile Endurance		Fisher, Red	23:09:00	USA	1953	M	30	1389
1983	Western States 100 Mile Endurance		Sapp, Jim	23:09:00	USA	1950	M	33	1389
1983	Western States 100 Mile Endurance		Ross, Robert	23:09:00	USA	1943	M	40	1389
1983	Western States 100 Mile Endurance		Hurley, Jim	23:19:00	USA	1957	M	26	1399
1983	Western States 100 Mile Endurance		Lamarre, Don	23:19:00	USA	1931	M	52	1399
1983	Western States 100 Mile Endurance		Penna, Phil	23:20:00	USA	1948	M	35	1400
1983	Western States 100 Mile Endurance		Szekeresh, Robert	23:20:00	USA	1947	M	36	1400
1983	Western States 100 Mile Endurance		Shopoff, Stephen	23:22:00	USA	1947	M	36	1402
1983	Western States 100 Mile Endurance		Bush, Paul	23:24:00	USA	1945	M	38	1404
1983	Western States 100 Mile Endurance		Dugan, Gordon	23:25:00	USA	1933	M	50	1405
1983	Western States 100 Mile Endurance		Porter, Tess	23:27:00	USA	1947	W	36	1407
1983	Western States 100 Mile Endurance		Wagner, Clayton	23:27:00	USA	1941	M	42	1407
1983	Western States 100 Mile Endurance		Hewitt, Carol	23:29:00	USA	1948	W	35	1409
1983	Western States 100 Mile Endurance		Christensen, Marvin	23:30:00	USA	1934	M	49	1410
1983	Western States 100 Mile Endurance		Szpakowski, Jean-Luc	23:32:00	USA	1948	M	35	1412
1983	Western States 100 Mile Endurance		Williams, Joe	23:33:00	USA	1956	M	27	1413
1983	Western States 100 Mile Endurance		Sloan, Tom	23:33:00	USA	1948	M	35	1413
1983	Western States 100 Mile Endurance		Kovacs, Ron	23:33:00	USA	1939	M	44	1413
1983	Western States 100 Mile Endurance		Brynteson, James	23:36:00	USA	1954	M	29	1416
1983	Western States 100 Mile Endurance		Chic, Bob	23:36:00	USA	1945	M	38	1416
1983	Western States 100 Mile Endurance		Hill, Ted	23:36:00	USA	1939	M	44	1416
1983	Western States 100 Mile Endurance		Garnett, Paul	23:38:00	USA	1948	M	35	1418
1983	Western States 100 Mile Endurance		Graber, Raymond	23:39:00	USA	1951	M	32	1419
1983	Western States 100 Mile Endurance		Homes, Randy	23:41:00	USA	1954	M	29	1421
1983	Western States 100 Mile Endurance		Samuelson, Mark	23:42:00	USA	1953	M	30	1422
1983	Western States 100 Mile Endurance		Peterson, Bill	23:42:00	USA	1923	M	60	1422
1983	Western States 100 Mile Endurance		Hudson, David	23:44:00	USA	1948	M	35	1424
1983	Western States 100 Mile Endurance		Klaich, Nicholas	23:46:00	USA	1945	M	38	1426
1983	Western States 100 Mile Endurance		Hall, Gordon	23:46:00	USA	1932	M	51	1426
1983	Western States 100 Mile Endurance		Dike, Roger	23:47:00	USA	1955	M	28	1427
1983	Western States 100 Mile Endurance		Melanson, Russ	23:49:00	USA	1935	M	48	1429
1983	Western States 100 Mile Endurance		Tobin, Tim	23:53:00	USA	1954	M	29	1433
1983	Western States 100 Mile Endurance		Livermore, Mo	23:53:00	USA	1952	W	31	1433
1983	Western States 100 Mile Endurance		Caminati, Debbie	23:54:00	USA	1955	W	28	1434
1983	Western States 100 Mile Endurance		Driscoll, Mark	23:57:00	USA	1947	M	36	1437
1983	Western States 100 Mile Endurance		Norton, Robert	23:58:00	USA	1942	M	41	1438
1983	Western States 100 Mile Endurance		Martinez, Ted	23:59:00	USA	1955	M	28	1439
1983	Western States 100 Mile Endurance		Magrann, Thomas	23:59:00	USA	1948	M	35	1439
1983	Western States 100 Mile Endurance		Butera, James	1 day, 0:07:00	USA	1947	M	36	1447
1983	Western States 100 Mile Endurance		Griffin, Jon	1 day, 0:07:00	USA	1939	M	44	1447
1983	Western States 100 Mile Endurance		Gardner, Bill	1 day, 0:10:00	USA	1943	M	40	1450
1983	Western States 100 Mile Endurance		Markl, John	1 day, 0:28:00	USA	1948	M	35	1468
1983	Western States 100 Mile Endurance		Diekmeyer, Dieter	1 day, 0:29:00	USA	1933	M	50	1469
1983	Western States 100 Mile Endurance		Bryan, Thomas	1 day, 0:31:00	USA	1940	M	43	1471
1983	Western States 100 Mile Endurance		DeVelice, Robert	1 day, 0:32:00	USA	1954	M	29	1472
1983	Western States 100 Mile Endurance		Richert, Mark	1 day, 0:48:00	USA	1940	M	43	1488
1983	Western States 100 Mile Endurance		Littlefield, Ken	1 day, 1:05:00	USA	1947	M	36	1505
1983	Western States 100 Mile Endurance		Palacio, Johnny	1 day, 1:30:00	USA	1951	M	32	1530
1983	Western States 100 Mile Endurance		Hogan, Richard	1 day, 1:41:00	USA	1945	M	38	1541
1983	Western States 100 Mile Endurance		Park, Richard	1 day, 1:42:00	USA	1937	M	46	1542
1983	Western States 100 Mile Endurance		Langston, Ray	1 day, 1:55:00	USA	1934	M	49	1555
1983	Western States 100 Mile Endurance		Kasser, Michael	1 day, 1:58:00	USA	1941	M	42	1558
1983	Western States 100 Mile Endurance		Wade, Mark	1 day, 1:59:00	USA	1956	M	27	1559
1983	Western States 100 Mile Endurance		Mink, Barry	1 day, 1:59:00	USA	1941	M	42	1559
1983	Western States 100 Mile Endurance		Romesberg, Ephraim	1 day, 2:00:00	USA	1930	M	53	1560
1983	Western States 100 Mile Endurance		Johnson, Donald	1 day, 2:02:00	USA	1947	M	36	1562
1983	Western States 100 Mile Endurance		Fryar, Marion	1 day, 2:20:00	USA	1936	M	47	1580
1983	Western States 100 Mile Endurance		Martin, Harlan	1 day, 2:22:00	USA	1942	M	41	1582
1983	Western States 100 Mile Endurance		Porter, Ken	1 day, 2:30:00	USA	1946	M	37	1590
1983	Western States 100 Mile Endurance		Shaw, Robert	1 day, 2:31:00	USA	1953	M	30	1591
1983	Western States 100 Mile Endurance		Chorley, Don	1 day, 2:34:00	USA	1934	M	49	1594
1983	Western States 100 Mile Endurance		Brieger, Katharine	1 day, 2:34:00	USA	1933	W	50	1594
1983	Western States 100 Mile Endurance		Klein, Norman	1 day, 2:38:00	USA	1938	M	45	1598
1983	Western States 100 Mile Endurance		Cangiano, Pat	1 day, 2:40:00	USA	1926	M	57	1600
1983	Western States 100 Mile Endurance		Ruttenberg, Gary	1 day, 2:41:00	USA	1946	M	37	1601
1983	Western States 100 Mile Endurance		Mersereau, Charles	1 day, 2:42:00	USA	1924	M	59	1602
1983	Western States 100 Mile Endurance		Barber, Luke	1 day, 2:46:00	USA	1945	M	38	1606
1983	Western States 100 Mile Endurance		March, Nancy	1 day, 2:57:00	USA	1947	W	36	1617
1983	Western States 100 Mile Endurance		March, Steve	1 day, 2:57:00	USA	1946	M	37	1617
1983	Western States 100 Mile Endurance		Brown, Stanford	1 day, 2:58:00	USA	1950	M	33	1618
1983	Western States 100 Mile Endurance		Waddell, Sandy	1 day, 2:58:00	USA	1941	W	42	1618
1983	Western States 100 Mile Endurance		Eidenschink, Chuck	1 day, 3:04:00	USA	1953	M	30	1624
1983	Western States 100 Mile Endurance		Moses, Bob	1 day, 3:06:00	USA	1946	M	37	1626
1983	Western States 100 Mile Endurance		Wexner, Vincent	1 day, 3:09:00	USA	1942	M	41	1629
1983	Western States 100 Mile Endurance		Callinan, Gavin	1 day, 3:17:00	USA	1933	M	50	1637
1983	Western States 100 Mile Endurance		Deupree, Debbie	1 day, 3:20:00	USA	1954	W	29	1640
1983	Western States 100 Mile Endurance		Clanton, Cheryl	1 day, 3:22:00	USA	1949	W	34	1642
1983	Western States 100 Mile Endurance		Brent, Lanny	1 day, 3:23:00	USA	1939	M	44	1643
1983	Western States 100 Mile Endurance		Schwinkendorf, Allyn	1 day, 3:23:00	USA	1934	M	49	1643
1983	Western States 100 Mile Endurance		Casteel, William	1 day, 3:25:00	USA	1929	M	54	1645
1983	Western States 100 Mile Endurance		Jaber, Steve	1 day, 3:32:00	USA	1951	M	32	1652
1983	Western States 100 Mile Endurance		Davis, Gary	1 day, 3:34:00	USA	1944	M	39	1654
1983	Western States 100 Mile Endurance		Boland, Thomas	1 day, 3:36:00	USA	1938	M	45	1656
1983	Western States 100 Mile Endurance		Bassler, Gloria	1 day, 3:37:00	USA	1937	W	46	1657
1983	Western States 100 Mile Endurance		Nequin, Karin	1 day, 3:38:00	USA	1954	W	29	1658
1983	Western States 100 Mile Endurance		Maricle, Martha	1 day, 3:38:00	USA	1933	W	50	1658
1983	Western States 100 Mile Endurance		Arellanes, Carlos	1 day, 3:40:00	USA	1956	M	27	1660
1983	Western States 100 Mile Endurance		Belanger, G.G.	1 day, 3:40:00	USA	1937	M	46	1660
1983	Western States 100 Mile Endurance		Ullrich, Reinhold	1 day, 3:45:00	USA	1927	M	56	1665
1983	Western States 100 Mile Endurance		Chaves, Tom	1 day, 3:55:00	USA	1940	M	43	1675
1983	Western States 100 Mile Endurance		Miller, George	1 day, 4:01:00	USA	1947	M	36	1681
1983	Western States 100 Mile Endurance		Tyson, Lono	1 day, 4:02:00	USA	1928	M	55	1682
1983	Western States 100 Mile Endurance		Fitzgerald, Pat	1 day, 4:04:00	USA	1931	M	52	1684
1983	Western States 100 Mile Endurance		Anderson, Ruth	1 day, 4:11:00	USA	1930	W	53	1691
1983	Western States 100 Mile Endurance		Corbett, Jim	1 day, 4:12:00	USA	1948	M	35	1692
1983	Western States 100 Mile Endurance		Sorenson, Chuck	1 day, 4:12:00	USA	1942	M	41	1692
1983	Western States 100 Mile Endurance		Kelley, Kalon	1 day, 4:14:00	USA	1938	M	45	1694
1983	Western States 100 Mile Endurance		Jacobs, Peter	1 day, 4:15:00	USA	1940	M	43	1695
1983	Western States 100 Mile Endurance		Cranmer, Lynn	1 day, 4:26:00	USA	1940	W	43	1706
1983	Western States 100 Mile Endurance		Diekmeyer, Karen	1 day, 4:28:00	USA	1941	W	42	1708
1983	Western States 100 Mile Endurance		Hooper, Edward	1 day, 4:30:00	USA	1939	M	44	1710
1983	Western States 100 Mile Endurance		Henry, Howard	1 day, 4:30:00	USA	1921	M	62	1710
1983	Western States 100 Mile Endurance		Elkman, William	1 day, 4:33:00	USA	1952	M	31	1713
1983	Western States 100 Mile Endurance		Haynes, Robert	1 day, 4:33:00	USA	1932	M	51	1713
1983	Western States 100 Mile Endurance		Coffin, Peter	1 day, 4:35:00	USA	1945	M	38	1715
1983	Western States 100 Mile Endurance		Hill, John	1 day, 4:35:00	USA	1935	M	48	1715
1983	Western States 100 Mile Endurance		Creehan, Edward	1 day, 4:40:00	USA	1942	M	41	1720
1983	Western States 100 Mile Endurance		Scott, Dennis	1 day, 4:43:00	USA	1948	M	35	1723
1983	Western States 100 Mile Endurance		Campaniello, Mickey	1 day, 4:44:00	USA	1954	M	29	1724
1983	Western States 100 Mile Endurance		Squires, John	1 day, 4:48:00	USA	1930	M	53	1728
1983	Western States 100 Mile Endurance		Pope, Ed	1 day, 4:51:00	USA	1939	M	44	1731
1983	Western States 100 Mile Endurance		Fay, Rick	1 day, 4:54:00	USA	1941	M	42	1734
1983	Western States 100 Mile Endurance		Coffee, Dennis	1 day, 5:04:00	USA	1948	M	35	1744
1983	Western States 100 Mile Endurance		Hamilton, Steve	1 day, 5:05:00	USA	1946	M	37	1745
1983	Western States 100 Mile Endurance		Douglass, Don	1 day, 5:13:00	USA	1932	M	51	1753
1983	Western States 100 Mile Endurance		Key, T.J. (Tim)	1 day, 5:18:00	USA	1943	M	40	1758
1983	Western States 100 Mile Endurance		Doss, Floyd	1 day, 5:18:00	USA	1920	M	63	1758
1983	Western States 100 Mile Endurance		Levasseur, James	1 day, 5:21:00	USA	1939	M	44	1761
1983	Western States 100 Mile Endurance		King, Larry	1 day, 5:24:00	USA	1945	M	38	1764
1983	Western States 100 Mile Endurance		Murchie, Noel	1 day, 5:26:00	USA	1936	W	47	1766
1983	Western States 100 Mile Endurance		O'Brien, Tom	1 day, 5:30:00	USA	1935	M	48	1770
1983	Western States 100 Mile Endurance		Warren, John	1 day, 5:31:00	USA	1939	M	44	1771
1983	Western States 100 Mile Endurance		Gebelein, Eric	1 day, 5:32:00	USA	1946	M	37	1772
1983	Western States 100 Mile Endurance		Brabec Jr., James	1 day, 5:47:00	USA	1931	M	52	1787
1983	Western States 100 Mile Endurance		Lambert, Laura	1 day, 5:55:00	USA	1955	W	28	1795
1984	24 Stundenlauf Mörlenbach - 100mi		Arndt, Harry Alex	12:51:15	GER	1936	M	48	771.25
1984	24 Stundenlauf Mörlenbach - 100mi		Himberger, Stefan	17:05:19	GER	1937	M	47	1025.32
1984	24 Stundenlauf Mörlenbach - 100mi		Winkler, Dieter	20:38:52	GER	1963	M	21	1238.87
1984	24 Stundenlauf Mörlenbach - 100mi		Nussbaum, Rudolf	22:47:48	GER	1945	M	39	1367.8
1984	2nd Leadville Trail 100 Mile	USA	Hamilton, Skip	18:43:50 h	USA	1945	M	39	1123.83
1984	2nd Leadville Trail 100 Mile	USA	Lapkass, Andy	23:45:44 h	USA	1958	M	26	1425.73
1984	2nd Leadville Trail 100 Mile	USA	Petersen, O.R.	25:07:49 h	USA	1937	M	47	1507.82
1984	2nd Leadville Trail 100 Mile	USA	Gagarin, Peter	25:42:18 h	USA	1944	M	40	1542.3
1984	2nd Leadville Trail 100 Mile	USA	Martin, Harlan	25:57:50 h	USA	1942	M	42	1557.83
1984	2nd Leadville Trail 100 Mile	USA	Schwartz, Arthur	27:27:54 h	USA	1946	M	38	1647.9
1984	2nd Leadville Trail 100 Mile	USA	Finkbeiner, Bill	28:00:38 h	USA	1956	M	28	1680.63
1984	2nd Leadville Trail 100 Mile	USA	Wickersham, Reb	28:00:59 h	USA	1934	M	50	1680.98
1984	2nd Leadville Trail 100 Mile	USA	Deupree, Harry	28:08:54 h	USA	1938	M	46	1688.9
1984	2nd Leadville Trail 100 Mile	USA	Gerber, Teri	28:17:41 h	USA	1949	W	35	1697.68
1984	2nd Leadville Trail 100 Mile	USA	Feistner, Jim	28:29:41 h	USA	1938	M	46	1709.68
1984	2nd Leadville Trail 100 Mile	USA	Humphrey, Mark	28:52:11 h	USA	1953	M	31	1732.18
1984	2nd Leadville Trail 100 Mile	USA	Davies, Cliff	28:52:11 h	CAN	1934	M	50	1732.18
1984	2nd Leadville Trail 100 Mile	USA	Chlouber, Ken	28:55:29 h	USA	1939	M	45	1735.48
1984	2nd Leadville Trail 100 Mile	USA	Siguaw, Steve	28:59:22 h	USA	1949	M	35	1739.37
1984	2nd Leadville Trail 100 Mile	USA	Jackson, Tommie	29:01:40 h	USA	1952	M	32	1741.67
1984	2nd Leadville Trail 100 Mile	USA	Hickman, Marge	29:13:13 h	USA	1950	W	34	1753.22
1984	2nd Leadville Trail 100 Mile	USA	Baughman, Wayne	29:28:29 h	USA	1941	M	43	1768.48
1984	2nd Leadville Trail 100 Mile	USA	Christopherson, D.	29:35:02 h	USA	1942	M	42	1775.03
1984	2nd Leadville Trail 100 Mile	USA	Willison, Bob	29:36:51 h	USA	1937	M	47	1776.85
1984	5th Wasatch Front 100 Mile	USA	Landis, Robert	22:00:48 h	USA	1956	M	28	1320.8
1984	5th Wasatch Front 100 Mile	USA	Beaudoin, Del	24:34:41 h	USA	1945	M	39	1474.68
1984	5th Wasatch Front 100 Mile	USA	Christensen, Odin	25:30:35 h	USA	1947	M	37	1530.58
1984	5th Wasatch Front 100 Mile	USA	Gates, Richard	27:45:06 h	USA	1957	M	27	1665.1
1984	5th Wasatch Front 100 Mile	USA	Hale, Brent	27:47:21 h	USA	1954	M	30	1667.35
1984	5th Wasatch Front 100 Mile	USA	Lygre, David	27:47:21 h	USA	1942	M	42	1667.35
1984	5th Wasatch Front 100 Mile	USA	Sutton, Dale	27:49:33 h	USA	1939	M	45	1669.55
1984	5th Wasatch Front 100 Mile	USA	Weeks, Alan	29:48:39 h	USA	1949	M	35	1788.65
1984	5th Wasatch Front 100 Mile	USA	Peterson, O.R.	29:50:05 h	USA	1937	M	47	1790.08
1984	5th Wasatch Front 100 Mile	USA	Demaree, Scott	29:51:47 h	USA	1951	M	33	1791.78
1984	5th Wasatch Front 100 Mile	USA	Bandur, John	30:33:40 h	USA	1937	M	47	1833.67
1984	5th Wasatch Front 100 Mile	USA	Jonas, Leland	31:23:01 h	USA	1944	M	40	1883.02
1984	5th Wasatch Front 100 Mile	USA	Krumm, Phillip	31:25:43 h	USA	1936	M	48	1885.72
1984	5th Wasatch Front 100 Mile	USA	Volkenand, Robert	31:41:56 h	USA	1930	M	54	1901.93
1984	5th Wasatch Front 100 Mile	USA	Kuhn, Herman	32:06:37 h	USA	1936	M	48	1926.62
1984	5th Wasatch Front 100 Mile	USA	Adams, Joseph	32:37:10 h	USA	1940	M	44	1957.17
1984	5th Wasatch Front 100 Mile	USA	Staton-Carter, Laurie	32:42:27 h	USA	1952	W	32	1962.45
1984	5th Wasatch Front 100 Mile	USA	Nakashima, Stan	32:59:41 h	USA	1951	M	33	1979.68
1984	5th Wasatch Front 100 Mile	USA	Guinan, Tim	33:25:45 h	USA	1947	M	37	2005.75
1984	5th Wasatch Front 100 Mile	USA	Denys, Frederick	33:46:54 h	USA	1945	M	39	2026.9
1984	5th Wasatch Front 100 Mile	USA	Hart, Paul	34:19:36 h	USA	1949	M	35	2059.6
1984	5th Wasatch Front 100 Mile	USA	Riemer, Frederick	34:24:41 h	USA	1947	M	37	2064.68
1984	5th Wasatch Front 100 Mile	USA	Nielsen, Irvin	34:27:13 h	USA	1946	M	38	2067.22
1984	5th Wasatch Front 100 Mile	USA	Griffin, Jon	35:22:08 h	USA	1939	M	45	2122.13
1984	8th Washie 100 Miler	RSA	Keating, Len	13:32:37 h	RSA	1940	M	44	812.617
1984	8th Washie 100 Miler	RSA	Saayman, Manie	13:54:25 h	RSA	1939	M	45	834.417
1984	8th Washie 100 Miler	RSA	Gxakaza, Thomas	13:57:16 h	RSA	1949	M	35	837.267
1984	8th Washie 100 Miler	RSA	Mayhem, Nollie	15:24:12 h	RSA	1957	M	27	924.2
1984	8th Washie 100 Miler	RSA	Pretorius, G.C.	15:57:10 h	RSA	1964	M	20	957.167
1984	8th Washie 100 Miler	RSA	Archer, George	16:35:41 h	RSA	1947	M	37	995.683
1984	8th Washie 100 Miler	RSA	Park, Dave	16:40:29 h	RSA	1943	M	41	1000.48
1984	8th Washie 100 Miler	RSA	Gibson, S.	17:29:15 h	RSA	1952	M	32	1049.25
1984	8th Washie 100 Miler	RSA	Cossey, Arthur	17:29:15 h	RSA	1941	M	43	1049.25
1984	8th Washie 100 Miler	RSA	Davies, Mike	18:01:45 h	RSA	1944	M	40	1081.75
1984	8th Washie 100 Miler	RSA	Owen, Carol	18:41:14 h	RSA	1944	M	40	1121.23
1984	8th Washie 100 Miler	RSA	Claassen, Jacobus	18:44:37 h	RSA	1946	M	38	1124.62
1984	8th Washie 100 Miler	RSA	Coetzee, Gerrie	18:44:37 h	RSA	1943	M	41	1124.62
1984	8th Washie 100 Miler	RSA	Prins, Vernon	18:57:18 h	RSA	1955	M	29	1137.3
1984	8th Washie 100 Miler	RSA	Sicherman, Horst	19:26:28 h	RSA	1941	M	43	1166.47
1984	8th Washie 100 Miler	RSA	Paterson, Glen	19:33:51 h	RSA	1939	M	45	1173.85
1984	8th Washie 100 Miler	RSA	Huchzermeyer, Fritz	19:47:07 h	RSA	1930	M	54	1187.12
1984	8th Washie 100 Miler	RSA	MacDonald, J.	19:53:08 h	RSA	1944	M	40	1193.13
1984	8th Washie 100 Miler	RSA	Vogel, Frans	20:08:02 h	RSA	1952	M	32	1208.03
1984	8th Washie 100 Miler	RSA	Jooste, Ben	20:16:56 h	NAM	1955	M	29	1216.93
1984	8th Washie 100 Miler	RSA	Farrow, E.	20:24:25 h	RSA	1947	M	37	1224.42
1984	8th Washie 100 Miler	RSA	Mashile, J.	20:30:45 h	RSA	1960	M	24	1230.75
1984	8th Washie 100 Miler	RSA	Cloete, Elton	20:39:39 h	RSA	1929	M	55	1239.65
1984	8th Washie 100 Miler	RSA	Jones, Jack	20:42:00 h	RSA	1951	M	33	1242
1984	8th Washie 100 Miler	RSA	Helm, Charles	20:57:48 h	RSA	1958	M	26	1257.8
1984	8th Washie 100 Miler	RSA	Jamieson, D.	20:57:48 h	RSA	1957	M	27	1257.8
1984	8th Washie 100 Miler	RSA	Taylor, Glenn	21:07:23 h	RSA	1946	M	38	1267.38
1984	8th Washie 100 Miler	RSA	Grobler, Jan	21:23:00 h	RSA	1951	M	33	1283
1984	8th Washie 100 Miler	RSA	Eccles, Dave	21:24:13 h	RSA	1958	M	26	1284.22
1984	8th Washie 100 Miler	RSA	Mills, Grenville John	21:25:26 h	RSA	1957	M	27	1285.43
1984	8th Washie 100 Miler	RSA	McHardy, J.	21:25:26 h	RSA	1953	M	31	1285.43
1984	8th Washie 100 Miler	RSA	Collings, Brian	21:33:28 h	RSA	1952	M	32	1293.47
1984	8th Washie 100 Miler	RSA	Dudumashe, Hen	21:42:06 h	RSA	1956	M	28	1302.1
1984	8th Washie 100 Miler	RSA	Barron, Mark	21:42:06 h	RSA	1954	M	30	1302.1
1984	8th Washie 100 Miler	RSA	Blom, Bennie	21:43:54 h	RSA	1952	M	32	1303.9
1984	8th Washie 100 Miler	RSA	Keeling, Vic	21:58:20 h	RSA	1929	M	55	1318.33
1984	8th Washie 100 Miler	RSA	Janse van Rensburg, F.	22:03:07 h	RSA	1963	M	21	1323.12
1984	8th Washie 100 Miler	RSA	du Plessis, H.	22:15:50 h	RSA	1962	M	22	1335.83
1984	8th Washie 100 Miler	RSA	Odgers, Peter	22:15:50 h	RSA	1959	M	25	1335.83
1984	8th Washie 100 Miler	RSA	McLeod, Murray	22:15:50 h	RSA	1949	M	35	1335.83
1984	8th Washie 100 Miler	RSA	Handley, John	22:15:50 h	RSA	1947	M	37	1335.83
1984	8th Washie 100 Miler	RSA	Parvus, Philip	22:15:50 h	RSA	1946	M	38	1335.83
1984	8th Washie 100 Miler	RSA	Kgoare, K.	22:15:50 h	RSA	1941	M	43	1335.83
1984	8th Washie 100 Miler	RSA	Eva, Milton	22:16:48 h	RSA	1952	M	32	1336.8
1984	8th Washie 100 Miler	RSA	Schoeman, G.C.	22:26:19 h	RSA	1959	M	25	1346.32
1984	8th Washie 100 Miler	RSA	Stoltz, Jan	22:55:50 h	RSA	1942	M	42	1375.83
1984	8th Washie 100 Miler	RSA	Stoltz, Danny	22:55:50 h	RSA	1940	M	44	1375.83
1984	8th Washie 100 Miler	RSA	Cloete, Martin	23:07:08 h	RSA	1946	M	38	1387.13
1984	8th Washie 100 Miler	RSA	Oreilly, Stephen	23:12:57 h	RSA	1959	M	25	1392.95
1984	8th Washie 100 Miler	RSA	Reddell, G.	23:21:14 h	RSA	1946	M	38	1401.23
1984	8th Washie 100 Miler	RSA	Parker, Derek	23:21:16 h	RSA	1955	M	29	1401.27
1984	8th Washie 100 Miler	RSA	Stevens, Vernon	23:29:17 h	RSA	1939	M	45	1409.28
1984	8th Washie 100 Miler	RSA	du Preez, P.J.	23:34:50 h	RSA	1954	M	30	1414.83
1984	8th Washie 100 Miler	RSA	Manasse, K.	23:37:51 h	RSA	1941	M	43	1417.85
1984	8th Washie 100 Miler	RSA	Maytham, John	23:47:05 h	RSA	1945	M	39	1427.08
1984	8th Washie 100 Miler	RSA	Potgieter, Pierre	23:49:41 h	RSA	1954	M	30	1429.68
1984	8th Washie 100 Miler	RSA	Odendaal, Fredrik Fritz	23:49:41 h	RSA	1941	M	43	1429.68
1984	8th Washie 100 Miler	RSA	McIntyre, Iain	23:56:04 h	RSA	1932	M	52	1436.07
1984	8th Washie 100 Miler	RSA	Jordan, J.	24:19:18 h	RSA	1937	M	47	1459.3
1984	8th Washie 100 Miler	RSA	Putters, J.	24:49:00 h	RSA	1963	M	21	1489
1984	8th Washie 100 Miler	RSA	Adams, Isaac	24:53:13 h	RSA	1961	M	23	1493.22
1984	8th Washie 100 Miler	RSA	Schmidt, Susan	25:06:16 h	RSA	1942	W	42	1506.27
1984	8th Washie 100 Miler	RSA	Engelbrecht, Bruce	25:41:33 h	RSA	1951	M	33	1541.55
1984	8th Washie 100 Miler	RSA	Owen, Brian	25:41:33 h	RSA	1947	M	37	1541.55
1984	8th Washie 100 Miler	RSA	Wahl, Mary	25:49:30 h	RSA	1937	W	47	1549.5
1984	8th Washie 100 Miler	RSA	Karolyi, Mitch	25:49:30 h	RSA	1932	M	52	1549.5
1984	8th Washie 100 Miler	RSA	Wakeford, Phillip	25:51:40 h	RSA	1951	M	33	1551.67
1984	Victoria Veterans 24 hour Track Race - 100mi		Molloy, Geoff	16:34:28	AUS	1942	M	42	994.467
1984	Victoria Veterans 24 hour Track Race - 100mi		Riley, Gerry	17:38:02	AUS	1930	M	54	1058.03
1984	Victoria Veterans 24 hour Track Race - 100mi		Lear, Phil	21:01:14	AUS	1944	M	40	1261.23
1984	Victoria Veterans 24 hour Track Race - 100mi		Williams, Reg	23:11:20	AUS	1951	M	33	1391.33
1984	Western States 100 Mile Endurance		King, Jim	14:54:00	USA	1957	M	27	894
1984	Western States 100 Mile Endurance		Labelle, Bruce	15:47:00	USA	1956	M	28	947
1984	Western States 100 Mile Endurance		Clark, Rae	17:11:00	USA	1952	M	32	1031
1984	Western States 100 Mile Endurance		Latimer, Douglas	17:28:00	USA	1938	M	46	1048
1984	Western States 100 Mile Endurance		Spady, Richard	17:38:00	USA	1952	M	32	1058
1984	Western States 100 Mile Endurance		Pellon, Jim	18:18:00	USA	1950	M	34	1098
1984	Western States 100 Mile Endurance		Jones, Martin	18:28:00	USA	1943	M	41	1108
1984	Western States 100 Mile Endurance		Savage, Charles	18:29:00	USA	1947	M	37	1109
1984	Western States 100 Mile Endurance		Mauldin, Bruce	18:45:00	USA	1948	M	36	1125
1984	Western States 100 Mile Endurance		Gard, Leighton	18:49:00	USA	1934	M	50	1129
1984	Western States 100 Mile Endurance		Williams, Dan	18:52:00	USA	1949	M	35	1132
1984	Western States 100 Mile Endurance		Cornell, Gill	18:54:00	USA	1950	M	34	1134
1984	Western States 100 Mile Endurance		Innes, David	18:55:00	USA	1948	M	36	1135
1984	Western States 100 Mile Endurance		Leupold, Bernd	19:00:00	GER	1942	M	42	1140
1984	Western States 100 Mile Endurance		Christensen, Odin	19:05:00	USA	1947	M	37	1145
1984	Western States 100 Mile Endurance		Dewell, Ben	19:13:00	USA	1955	M	29	1153
1984	Western States 100 Mile Endurance		McCarthy, Willis	19:27:00	USA	1955	M	29	1167
1984	Western States 100 Mile Endurance		Thomas, Bill	19:35:00	USA	1957	M	27	1175
1984	Western States 100 Mile Endurance		Boyer, Steve	19:35:00	USA	1947	M	37	1175
1984	Western States 100 Mile Endurance		Wernham, Aaron	19:37:00	USA	1964	M	20	1177
1984	Western States 100 Mile Endurance		Finkbeiner, Bill	19:37:00	USA	1956	M	28	1177
1984	Western States 100 Mile Endurance		Samuelson, Mark	19:42:00	USA	1953	M	31	1182
1984	Western States 100 Mile Endurance		Hudson, David	19:42:00	USA	1948	M	36	1182
1984	Western States 100 Mile Endurance		Maddieson, Ian	19:56:00	USA	1942	M	42	1196
1984	Western States 100 Mile Endurance		Mills, Scott	20:03:00	USA	1951	M	33	1203
1984	Western States 100 Mile Endurance		Milkie-West, Judy	20:04:00	USA	1950	W	34	1204
1984	Western States 100 Mile Endurance		Fisher, Red	20:18:00	USA	1953	M	31	1218
1984	Western States 100 Mile Endurance		Penna, Phil	20:19:00	USA	1948	M	36	1219
1984	Western States 100 Mile Endurance		Austrheim-Smith, Bjorg	20:23:00	USA	1943	W	41	1223
1984	Western States 100 Mile Endurance		Barr, Steven	20:24:00	USA	1956	M	28	1224
1984	Western States 100 Mile Endurance		Portelance, Roland (Wally)	20:34:00	CAN	1942	M	42	1234
1984	Western States 100 Mile Endurance		Winton, Hal	20:35:00	USA	1931	M	53	1235
1984	Western States 100 Mile Endurance		Szpakowski, Jean-Luc	20:36:00	USA	1948	M	36	1236
1984	Western States 100 Mile Endurance		Ulik, Tom	20:41:00	USA	1941	M	43	1241
1984	Western States 100 Mile Endurance		Olson, Mark	20:47:00	USA	1947	M	37	1247
1984	Western States 100 Mile Endurance		Morrow, Michael	20:50:00	USA	1950	M	34	1250
1984	Western States 100 Mile Endurance		Beaulieu, Kimberly	20:55:00	USA	1955	W	29	1255
1984	Western States 100 Mile Endurance		Ainsleigh, Gordon	20:55:00	USA	1947	M	37	1255
1984	Western States 100 Mile Endurance		Martin, Kathy	21:01:00	USA	1950	W	34	1261
1984	Western States 100 Mile Endurance		Solish, Alfred	21:07:00	USA	1950	M	34	1267
1984	Western States 100 Mile Endurance		Alexander, Butch	21:08:00	USA	1953	M	31	1268
1984	Western States 100 Mile Endurance		Tobin, Tim	21:12:00	USA	1954	M	30	1272
1984	Western States 100 Mile Endurance		Fonseca, Richard	21:18:00	USA	1935	M	49	1278
1984	Western States 100 Mile Endurance		Edgar, C.J.	21:19:00	USA	1942	M	42	1279
1984	Western States 100 Mile Endurance		Sierra, Debbie	21:20:00	USA	1952	W	32	1280
1984	Western States 100 Mile Endurance		Kanieski, John	21:22:00	USA	1946	M	38	1282
1984	Western States 100 Mile Endurance		Bortz, Walter	21:31:00	USA	1959	M	25	1291
1984	Western States 100 Mile Endurance		Krier, Miles	21:31:00	USA	1952	M	32	1291
1984	Western States 100 Mile Endurance		Callen, Michael	21:34:00	USA	1951	M	33	1294
1984	Western States 100 Mile Endurance		Wehan, Ed	21:34:00	USA	1944	M	40	1294
1984	Western States 100 Mile Endurance		Wegner, Stanley	21:43:00	USA	1939	M	45	1303
1984	Western States 100 Mile Endurance		Tanimoto, Herb	21:44:00	USA	1948	M	36	1304
1984	Western States 100 Mile Endurance		Stewart, Robert	21:49:00	USA	1945	M	39	1309
1984	Western States 100 Mile Endurance		Hesler, Ike	21:49:00	USA	1940	M	44	1309
1984	Western States 100 Mile Endurance		Horton, Jeffrey	21:51:00	USA	1947	M	37	1311
1984	Western States 100 Mile Endurance		Brown, Stanford	21:58:00	USA	1950	M	34	1318
1984	Western States 100 Mile Endurance		Gerber, Theresa	21:58:00	USA	1949	W	35	1318
1984	Western States 100 Mile Endurance		Zeman, Milan	21:58:00	USA	1942	M	42	1318
1984	Western States 100 Mile Endurance		Wrolstad, David	21:59:00	USA	1958	M	26	1319
1984	Western States 100 Mile Endurance		Pelechaty, Mike	22:00:00	USA	1954	M	30	1320
1984	Western States 100 Mile Endurance		Rotkis, Tom	22:00:00	USA	1948	M	36	1320
1984	Western States 100 Mile Endurance		Paffenbarger, Ralph	22:03:00	USA	1923	M	61	1323
1984	Western States 100 Mile Endurance		Ferguson, David	22:07:00	USA	1939	M	45	1327
1984	Western States 100 Mile Endurance		Hall, Christopher	22:10:00	USA	1948	M	36	1330
1984	Western States 100 Mile Endurance		Cross, Gary	22:11:00	USA	1960	M	24	1331
1984	Western States 100 Mile Endurance		Butera, James	22:11:00	USA	1947	M	37	1331
1984	Western States 100 Mile Endurance		Romesberg, Ephraim	22:11:00	USA	1930	M	54	1331
1984	Western States 100 Mile Endurance		Whiting, Floyd	22:12:00	USA	1941	M	43	1332
1984	Western States 100 Mile Endurance		Shaughnessy, Patrick	22:13:00	USA	1952	M	32	1333
1984	Western States 100 Mile Endurance		Sobsey, Robert	22:13:00	USA	1951	M	33	1333
1984	Western States 100 Mile Endurance		Richards, John	22:16:00	USA	1932	M	52	1336
1984	Western States 100 Mile Endurance		Magee, Peter-Michael	22:23:00	USA	1947	M	37	1343
1984	Western States 100 Mile Endurance		Schieffer, Joseph	22:24:00	USA	1951	M	33	1344
1984	Western States 100 Mile Endurance		Sobsey, Roger	22:25:00	USA	1951	M	33	1345
1984	Western States 100 Mile Endurance		Evers, Eric	22:25:00	USA	1950	M	34	1345
1984	Western States 100 Mile Endurance		Gomez, Larry	22:26:00	USA	1945	M	39	1346
1984	Western States 100 Mile Endurance		Weber, Klaus	22:27:00	USA	1943	M	41	1347
1984	Western States 100 Mile Endurance		Conover, Doug	22:28:00	USA	1953	M	31	1348
1984	Western States 100 Mile Endurance		Fossen, Elin	22:28:00	USA	1940	W	44	1348
1984	Western States 100 Mile Endurance		Dugan, Joe	22:28:00	USA	1938	M	46	1348
1984	Western States 100 Mile Endurance		Bandur, John	22:32:00	USA	1937	M	47	1352
1984	Western States 100 Mile Endurance		Childs, Thad	22:34:00	USA	1947	M	37	1354
1984	Western States 100 Mile Endurance		Pike, Robert	22:35:00	USA	1937	M	47	1355
1984	Western States 100 Mile Endurance		Dixon, Bobbie	22:36:00	USA	1947	W	37	1356
1984	Western States 100 Mile Endurance		Maricle, Martha	22:42:00	USA	1933	W	51	1362
1984	Western States 100 Mile Endurance		Winters, Ted	22:45:00	USA	1939	M	45	1365
1984	Western States 100 Mile Endurance		Bassett, Nicholas	22:46:00	USA	1945	M	39	1366
1984	Western States 100 Mile Endurance		Clements, Bill	22:47:00	USA	1958	M	26	1367
1984	Western States 100 Mile Endurance		Doyle, Valerie	22:48:00	USA	1942	W	42	1368
1984	Western States 100 Mile Endurance		Addis, Michael	22:49:00	USA	1950	M	34	1369
1984	Western States 100 Mile Endurance		Hagen, Jeffrey	22:50:00	USA	1947	M	37	1370
1984	Western States 100 Mile Endurance		Doolittle, Mike	22:50:00	USA	1939	M	45	1370
1984	Western States 100 Mile Endurance		Cox, Robert	22:53:00	USA	1942	M	42	1373
1984	Western States 100 Mile Endurance		Bunnell, Bob	22:55:00	USA	1951	M	33	1375
1984	Western States 100 Mile Endurance		Drake, James	22:55:00	USA	1940	M	44	1375
1984	Western States 100 Mile Endurance		Scannell, Joan	22:56:00	USA	1946	W	38	1376
1984	Western States 100 Mile Endurance		Shanley, Dick	22:57:00	USA	1942	M	42	1377
1984	Western States 100 Mile Endurance		Schwartz, Arthur	22:58:00	USA	1946	M	38	1378
1984	Western States 100 Mile Endurance		Klein, Norman	22:58:00	USA	1938	M	46	1378
1984	Western States 100 Mile Endurance		Pycior, Donald	22:58:00	USA	1938	M	46	1378
1984	Western States 100 Mile Endurance		Barrett, Wesley	22:58:00	USA	1936	M	48	1378
1984	Western States 100 Mile Endurance		Naslund, John	22:59:00	USA	1950	M	34	1379
1984	Western States 100 Mile Endurance		Deters, Andy	22:59:00	USA	1941	M	43	1379
1984	Western States 100 Mile Endurance		Brusstar, James	23:01:00	USA	1936	M	48	1381
1984	Western States 100 Mile Endurance		Yeend, Warren	23:02:00	USA	1936	M	48	1382
1984	Western States 100 Mile Endurance		Metcalfe, Scott	23:04:00	USA	1962	M	22	1384
1984	Western States 100 Mile Endurance		Holzer, Dan	23:05:00	USA	1946	M	38	1385
1984	Western States 100 Mile Endurance		Sapp, Jim	23:06:00	USA	1950	M	34	1386
1984	Western States 100 Mile Endurance		Ross, Robert	23:06:00	USA	1943	M	41	1386
1984	Western States 100 Mile Endurance		Brent, Lanny	23:07:00	USA	1939	M	45	1387
1984	Western States 100 Mile Endurance		Freese, Albert	23:08:00	USA	1946	M	38	1388
1984	Western States 100 Mile Endurance		Eidenschink, Chuck	23:09:00	USA	1953	M	31	1389
1984	Western States 100 Mile Endurance		Korff, John	23:09:00	USA	1952	M	32	1389
1984	Western States 100 Mile Endurance		Franklin, Albert	23:09:00	USA	1947	M	37	1389
1984	Western States 100 Mile Endurance		Barber, Luke	23:09:00	USA	1945	M	39	1389
1984	Western States 100 Mile Endurance		West, Richard	23:10:00	USA	1948	M	36	1390
1984	Western States 100 Mile Endurance		Arellanes, Carlos	23:17:00	USA	1956	M	28	1397
1984	Western States 100 Mile Endurance		Evans, Ken	23:18:00	USA	1946	M	38	1398
1984	Western States 100 Mile Endurance		Turner, Barry	23:18:00	USA	1941	M	43	1398
1984	Western States 100 Mile Endurance		Moses, Bob	23:19:00	USA	1946	M	38	1399
1984	Western States 100 Mile Endurance		Glinn, James	23:19:00	USA	1944	M	40	1399
1984	Western States 100 Mile Endurance		Dorr, John	23:19:00	USA	1943	M	41	1399
1984	Western States 100 Mile Endurance		Kelley, Kalon	23:19:00	USA	1938	M	46	1399
1984	Western States 100 Mile Endurance		Nyboer, Jan	23:20:00	USA	1943	M	41	1400
1984	Western States 100 Mile Endurance		Crawford, Tom	23:21:00	USA	1946	M	38	1401
1984	Western States 100 Mile Endurance		Witwer, Michael	23:21:00	USA	1941	M	43	1401
1984	Western States 100 Mile Endurance		Kovacs, Ron	23:22:00	USA	1939	M	45	1402
1984	Western States 100 Mile Endurance		Shaw, Robert	23:23:00	USA	1953	M	31	1403
1984	Western States 100 Mile Endurance		Dahl, Orin	23:25:00	USA	1935	M	49	1405
1984	Western States 100 Mile Endurance		Lee, Linda	23:28:00	USA	1956	W	28	1408
1984	Western States 100 Mile Endurance		Karwasky, Robert	23:31:00	USA	1955	M	29	1411
1984	Western States 100 Mile Endurance		Jackson, Larry	23:32:00	USA	1934	M	50	1412
1984	Western States 100 Mile Endurance		Scott, Dennis	23:33:00	USA	1948	M	36	1413
1984	Western States 100 Mile Endurance		Eisenbud, Elliott	23:33:00	USA	1943	M	41	1413
1984	Western States 100 Mile Endurance		Metcalf, Dean	23:33:00	USA	1943	M	41	1413
1984	Western States 100 Mile Endurance		Zavortink, Thomas	23:33:00	USA	1939	M	45	1413
1984	Western States 100 Mile Endurance		Edmunds, Philip	23:35:00	USA	1949	M	35	1415
1984	Western States 100 Mile Endurance		Blinn, Jerry	23:35:00	USA	1946	M	38	1415
1984	Western States 100 Mile Endurance		Lee, Kevin	23:36:00	USA	1964	M	20	1416
1984	Western States 100 Mile Endurance		Padburn, James	23:36:00	USA	1948	M	36	1416
1984	Western States 100 Mile Endurance		Hagen, Bruce	23:40:00	USA	1951	M	33	1420
1984	Western States 100 Mile Endurance		Hawley, Barry	23:43:00	USA	1942	M	42	1423
1984	Western States 100 Mile Endurance		Haley, Roy	23:44:00	USA	1936	M	48	1424
1984	Western States 100 Mile Endurance		Yeager, Henry	23:45:00	USA	1936	M	48	1425
1984	Western States 100 Mile Endurance		McComish, John	23:47:00	USA	1937	M	47	1427
1984	Western States 100 Mile Endurance		Collins, Dick	23:47:00	USA	1933	M	51	1427
1984	Western States 100 Mile Endurance		Stephens, Jason W.	23:50:00	USA	1942	M	42	1430
1984	Western States 100 Mile Endurance		Ruttenberg, Gary	23:53:00	USA	1946	M	38	1433
1984	Western States 100 Mile Endurance		Mavec, Joseph	23:53:00	USA	1944	M	40	1433
1984	Western States 100 Mile Endurance		Theiring, James	23:53:00	USA	1936	M	48	1433
1984	Western States 100 Mile Endurance		Melanson, Russ	23:53:00	USA	1935	M	49	1433
1984	Western States 100 Mile Endurance		Pintane, Terence	23:54:00	USA	1951	M	33	1434
1984	Western States 100 Mile Endurance		Stansauk, Brian	23:55:00	USA	1952	M	32	1435
1984	Western States 100 Mile Endurance		Stansauk, Gary	23:55:00	USA	1951	M	33	1435
1984	Western States 100 Mile Endurance		Kinder, Richard	23:55:00	USA	1947	M	37	1435
1984	Western States 100 Mile Endurance		Mensching, Joe	23:55:00	USA	1944	M	40	1435
1984	Western States 100 Mile Endurance		LaPierre, David	23:55:00	CAN	1940	M	44	1435
1984	Western States 100 Mile Endurance		Meintzer, Kyle	23:59:00	USA	1949	M	35	1439
1984	Western States 100 Mile Endurance		Williams, Ed	23:59:00	USA	1929	M	55	1439
1984	Western States 100 Mile Endurance		Ortiz, Albert	1 day, 0:02:00	USA	1946	M	38	1442
1984	Western States 100 Mile Endurance		Jackson, Scott	1 day, 0:03:00	USA	1934	M	50	1443
1984	Western States 100 Mile Endurance		Smith, Harrison	1 day, 0:16:00	USA	1927	M	57	1456
1984	Western States 100 Mile Endurance		Wilkinson, Jean	1 day, 0:19:00	USA	1962	M	22	1459
1984	Western States 100 Mile Endurance		Reid, Daniel	1 day, 0:21:00	USA	1942	M	42	1461
1984	Western States 100 Mile Endurance		Gills, James	1 day, 0:34:00	USA	1935	M	49	1474
1984	Western States 100 Mile Endurance		Salmonson, John	1 day, 0:36:00	USA	1943	M	41	1476
1984	Western States 100 Mile Endurance		Galbraith, Tom	1 day, 1:13:00	USA	1944	M	40	1513
1984	Western States 100 Mile Endurance		Fitzgerald, Pat	1 day, 1:13:00	USA	1931	M	53	1513
1984	Western States 100 Mile Endurance		Nequin, Karin	1 day, 1:31:00	USA	1954	W	30	1531
1984	Western States 100 Mile Endurance		Moore, Russell	1 day, 1:31:00	USA	1939	M	45	1531
1984	Western States 100 Mile Endurance		Weadock, Edward	1 day, 1:36:00	USA	1932	M	52	1536
1984	Western States 100 Mile Endurance		Wholey, Jim	1 day, 1:45:00	USA	1946	M	38	1545
1984	Western States 100 Mile Endurance		Rowland, Pam	1 day, 1:46:00	USA	1949	W	35	1546
1984	Western States 100 Mile Endurance		Stevens, Dick	1 day, 1:48:00	USA	1934	M	50	1548
1984	Western States 100 Mile Endurance		Frame, Charles	1 day, 1:52:00	USA	1943	M	41	1552
1984	Western States 100 Mile Endurance		Campbell, Joseph	1 day, 1:59:00	USA	1945	M	39	1559
1984	Western States 100 Mile Endurance		Brieger, Katharine	1 day, 2:07:00	USA	1933	W	51	1567
1984	Western States 100 Mile Endurance		LaPlant, Carol	1 day, 2:08:00	USA	1947	W	37	1568
1984	Western States 100 Mile Endurance		Holtel, Bob	1 day, 2:16:00	USA	1932	M	52	1576
1984	Western States 100 Mile Endurance		Hill, Ted	1 day, 2:23:00	USA	1939	M	45	1583
1984	Western States 100 Mile Endurance		Kesinger, Don	1 day, 2:26:00	USA	1938	M	46	1586
1984	Western States 100 Mile Endurance		Coffee, Dennis	1 day, 2:32:00	USA	1948	M	36	1592
1984	Western States 100 Mile Endurance		Milgram, Judy	1 day, 2:33:00	USA	1942	W	42	1593
1984	Western States 100 Mile Endurance		Fazel, John	1 day, 2:35:00	USA	1937	M	47	1595
1984	Western States 100 Mile Endurance		Smith, William	1 day, 2:39:00	USA	1935	M	49	1599
1984	Western States 100 Mile Endurance		Coile, Russ	1 day, 2:40:00	USA	1944	M	40	1600
1984	Western States 100 Mile Endurance		Wyatt, Larry	1 day, 2:44:00	USA	1950	M	34	1604
1984	Western States 100 Mile Endurance		Robinson, Wally	1 day, 2:48:00	USA	1947	M	37	1608
1984	Western States 100 Mile Endurance		Stockton, Cherry	1 day, 2:53:00	USA	1944	W	40	1613
1984	Western States 100 Mile Endurance		Ricaud, Mark	1 day, 3:02:00	USA	1929	M	55	1622
1984	Western States 100 Mile Endurance		Figuli, Robert	1 day, 3:03:00	USA	1929	M	55	1623
1984	Western States 100 Mile Endurance		Hammes, Mary	1 day, 3:05:00	USA	1960	W	24	1625
1984	Western States 100 Mile Endurance		Nunn, Clyde	1 day, 3:06:00	USA	1941	M	43	1626
1984	Western States 100 Mile Endurance		Rockwell, Gerald	1 day, 3:07:00	USA	1948	M	36	1627
1984	Western States 100 Mile Endurance		Bassler, Gloria	1 day, 3:07:00	USA	1937	W	47	1627
1984	Western States 100 Mile Endurance		Gish, John	1 day, 3:12:00	USA	1945	M	39	1632
1984	Western States 100 Mile Endurance		Bentson, Jim	1 day, 3:15:00	USA	1945	M	39	1635
1984	Western States 100 Mile Endurance		Pence, Richard	1 day, 3:21:00	USA	1950	M	34	1641
1984	Western States 100 Mile Endurance		Holmes, Holiday	1 day, 3:27:00	USA	1956	W	28	1647
1984	Western States 100 Mile Endurance		Haynes, Robert	1 day, 3:27:00	USA	1932	M	52	1647
1984	Western States 100 Mile Endurance		Shaw Jr., John	1 day, 3:30:00	USA	1943	M	41	1650
1984	Western States 100 Mile Endurance		Fries, John	1 day, 3:31:00	USA	1957	M	27	1651
1984	Western States 100 Mile Endurance		Stepp, Sandra	1 day, 3:33:00	USA	1950	W	34	1653
1984	Western States 100 Mile Endurance		Neguin, Noel	1 day, 3:38:00	USA	1938	M	46	1658
1984	Western States 100 Mile Endurance		Fishman, Ed	1 day, 3:39:00	USA	1923	M	61	1659
1984	Western States 100 Mile Endurance		Tilford, Roger	1 day, 3:41:00	USA	1929	M	55	1661
1984	Western States 100 Mile Endurance		Semler, Winterhawk	1 day, 3:46:00	USA	1952	M	32	1666
1984	Western States 100 Mile Endurance		Lindstrom, Daniel	1 day, 3:46:00	USA	1950	M	34	1666
1984	Western States 100 Mile Endurance		Adams, Joseph	1 day, 3:47:00	USA	1940	M	44	1667
1984	Western States 100 Mile Endurance		Keep, Peter	1 day, 3:49:00	USA	1955	M	29	1669
1984	Western States 100 Mile Endurance		Ingram, Fritz	1 day, 3:50:00	USA	1940	M	44	1670
1984	Western States 100 Mile Endurance		Corley, Robert	1 day, 3:56:00	USA	1952	M	32	1676
1984	Western States 100 Mile Endurance		Williams, Tom	1 day, 3:57:00	USA	1949	M	35	1677
1984	Western States 100 Mile Endurance		Haymond, Mark	1 day, 4:00:00	USA	1944	M	40	1680
1984	Western States 100 Mile Endurance		Whittingslow, Keith	1 day, 4:10:00	USA	1939	M	45	1690
1984	Western States 100 Mile Endurance		Bortz, Ruth	1 day, 4:11:00	USA	1931	W	53	1691
1984	Western States 100 Mile Endurance		Henry, Howard	1 day, 4:12:00	USA	1921	M	63	1692
1984	Western States 100 Mile Endurance		McCollor, Tim	1 day, 4:13:00	USA	1965	M	19	1693
1984	Western States 100 Mile Endurance		Castaneda, Jesse	1 day, 4:13:00	USA	1940	M	44	1693
1984	Western States 100 Mile Endurance		Schuman, Eugene	1 day, 4:17:00	USA	1946	M	38	1697
1984	Western States 100 Mile Endurance		Gabri, Charlie	1 day, 4:21:00	USA	1944	M	40	1701
1984	Western States 100 Mile Endurance		Eddy, Terrel	1 day, 4:21:00	USA	1933	M	51	1701
1984	Western States 100 Mile Endurance		Cassell, Stephen	1 day, 4:22:00	USA	1949	M	35	1702
1984	Western States 100 Mile Endurance		Dickson, Rod	1 day, 4:30:00	USA	1946	M	38	1710
1984	Western States 100 Mile Endurance		Folsom, Gary	1 day, 4:32:00	USA	1950	M	34	1712
1984	Western States 100 Mile Endurance		Logan, Chuck	1 day, 4:32:00	USA	1938	M	46	1712
1984	Western States 100 Mile Endurance		Nagelschmidt, Fred	1 day, 4:32:00	USA	1924	M	60	1712
1984	Western States 100 Mile Endurance		Boston, Richard	1 day, 4:33:00	USA	1948	M	36	1713
1984	Western States 100 Mile Endurance		Seyfarth, Terry	1 day, 4:35:00	USA	1948	W	36	1715
1984	Western States 100 Mile Endurance		Gleason, Redmond	1 day, 4:37:00	USA	1935	M	49	1717
1984	Western States 100 Mile Endurance		Hollander Jr., Lewis	1 day, 4:52:00	USA	1930	M	54	1732
1984	Western States 100 Mile Endurance		Brusati, Lori	1 day, 5:13:00	USA	1955	W	29	1753
1984	Western States 100 Mile Endurance		McMaster, Susan	1 day, 5:16:00	USA	1946	W	38	1756
1984	Western States 100 Mile Endurance		Burdick, Robert	1 day, 5:16:00	USA	1933	M	51	1756
1984	Western States 100 Mile Endurance		Larue, Roger	1 day, 5:18:00	USA	1949	M	35	1758
1984	Western States 100 Mile Endurance		Klein, Helen	1 day, 5:19:00	USA	1922	W	62	1759
1984	Western States 100 Mile Endurance		Warren, John	1 day, 5:20:00	USA	1939	M	45	1760
1984	Western States 100 Mile Endurance		Burkett, Dennis	1 day, 5:21:00	USA	1954	M	30	1761
1984	Western States 100 Mile Endurance		Barber, Joan	1 day, 5:24:00	USA	1944	W	40	1764
1984	Western States 100 Mile Endurance		Hubbard, Stephen	1 day, 5:25:00	USA	1948	M	36	1765
1984	Western States 100 Mile Endurance		Takagishi, Gloria	1 day, 5:25:00	USA	1946	W	38	1765
1984	Western States 100 Mile Endurance		Squires, John	1 day, 5:28:00	USA	1930	M	54	1768
1984	Western States 100 Mile Endurance		Smith, Pamela	1 day, 5:29:00	USA	1954	W	30	1769
1984	Western States 100 Mile Endurance		Dixon, David	1 day, 5:29:00	USA	1946	M	38	1769
1984	Western States 100 Mile Endurance		Jordan, John	1 day, 5:29:00	USA	1945	M	39	1769
1984	Western States 100 Mile Endurance		Key, T.J. (Tim)	1 day, 5:29:00	USA	1943	M	41	1769
1984	Western States 100 Mile Endurance		Pope, Ed	1 day, 5:47:00	USA	1939	M	45	1787
1984	Western States 100 Mile Endurance		Merriman, Jill	1 day, 5:56:00	USA	1954	W	30	1796
1984	Western States 100 Mile Endurance		Hornbruch, Fred	1 day, 5:56:00	USA	1942	M	42	1796
1984	Western States 100 Mile Endurance		Shirk, Ken (Cowman)	1 day, 5:59:00	USA	1944	M	40	1799
1985	24 Stundenlauf Mörlenbach - 100mi Split	1985	Reich, Hans	13:47:19	GER	1936	M	49	827.317
1985	24 Stundenlauf Mörlenbach - 100mi Split	1985	Hannappel, Aribert	15:53:00	SUI	1940	M	45	953
1985	24 Stundenlauf Mörlenbach - 100mi Split	1985	Schmitt, Wolfgang	16:56:23	GER	1951	M	34	1016.38
1985	24 Stundenlauf Mörlenbach - 100mi Split	1985	Portz, Hans	17:34:42	GER	1951	M	34	1054.7
1985	24 Stundenlauf Mörlenbach - 100mi Split	1985	Rettig, Waldemar	17:38:00	GER	1938	M	47	1058
1985	24 Stundenlauf Mörlenbach - 100mi Split	1985	Springer, Karl-Heinz	17:59:30	GER	1947	M	38	1079.5
1985	24 Stundenlauf Mörlenbach - 100mi Split	1985	Gilbert, Peter	18:25:00	GER	1934	M	51	1105
1985	24 Stundenlauf Mörlenbach - 100mi Split	1985	Reisert, Waltraud	18:45:13	GER	1939	W	46	1125.22
1985	24 Stundenlauf Mörlenbach - 100mi Split	1985	Gossenberger, Jochen-Joseph	19:01:40	GER	1932	M	53	1141.67
1985	24 Stundenlauf Mörlenbach - 100mi Split	1985	Hirschberger, M.	19:36:40	GER		M		1176.67
1985	24 Stundenlauf Mörlenbach - 100mi Split	1985	Eichhorn, Frank-Ulrich	19:47:28	GER	1955	M	30	1187.47
1985	24 Stundenlauf Mörlenbach - 100mi Split	1985	Philipp, Hans-Joachim	20:13:08	GER	1939	M	46	1213.13
1985	24 Stundenlauf Mörlenbach - 100mi Split	1985	Gertel, Günter	20:33:22	GER	1940	M	45	1233.37
1985	24 Stundenlauf Mörlenbach - 100mi Split	1985	Otto, Lothar	20:35:00	GER	1936	M	49	1235
1985	24 Stundenlauf Mörlenbach - 100mi Split	1985	Henrichs, Gerd	20:49:00	GER	1947	M	38	1249
1985	24 Stundenlauf Mörlenbach - 100mi Split	1985	Brem, Norbert	21:34:33	GER	1930	M	55	1294.55
1985	24 Stundenlauf Mörlenbach - 100mi Split	1985	Beetz, Karl	21:38:08	GER	1952	M	33	1298.13
1985	24 Stundenlauf Mörlenbach - 100mi Split	1985	Lukas, Ludwig	21:42:56	AUT	1932	M	53	1302.93
1985	24 Stundenlauf Mörlenbach - 100mi Split	1985	Nierkens, Renate	22:39:05	GER	1944	W	41	1359.08
1985	24 Stundenlauf Mörlenbach - 100mi Split	1985	Mevius, Werner	22:49:42	GER	1939	M	46	1369.7
1985	24 Stundenlauf Mörlenbach - 100mi Split	1985	Klein, Willi	22:56:50	GER	1950	M	35	1376.83
1985	24 Stundenlauf Mörlenbach - 100mi Split	1985	Ettwig, Wolfgang	23:48:19	GER	1951	M	34	1428.32
1985	48 Heures Pedestre a Montauban - 100mi		Kouros, Yiannis (Κούρος Γiάννης)	11:52:40	GRE	1956	M	29	712.667
1985	48 Heures Pedestre a Montauban - 100mi		Macke, Patrick	13:24:47	GBR	1955	M	30	804.783
1985	48 Heures Pedestre a Montauban - 100mi		Adams-Robinson, Eleanor	16:04:30	GBR	1947	W	38	964.5
1985	Tallahassee Ultra Distance Classic 100M	USA	Krolewicz, Raymond	14:57:26 h	USA	1955	M	30	897.433
1985	Tallahassee Ultra Distance Classic 100M	USA	Kiddy, Sandra	15:12:54 h	USA	1936	W	49	912.9
1985	Western States 100 Mile Endurance		King, Jim	16:02:44	USA	1957	M	28	962.733
1985	Western States 100 Mile Endurance		Pellon, Jim	16:48:31	USA	1950	M	35	1008.52
1985	Western States 100 Mile Endurance		Warshawer, Steve	16:51:36	USA	1957	M	28	1011.6
1985	Western States 100 Mile Endurance		Brotherton, Mark	17:14:29	USA	1957	M	28	1034.48
1985	Western States 100 Mile Endurance		Davis, William	17:24:15	USA	1946	M	39	1044.25
1985	Western States 100 Mile Endurance		Clark, Rae	17:44:36	USA	1952	M	33	1064.6
1985	Western States 100 Mile Endurance		Tanzer, Herb	18:11:24	USA	1952	M	33	1091.4
1985	Western States 100 Mile Endurance		Latimer, Douglas	18:28:23	USA	1938	M	47	1108.38
1985	Western States 100 Mile Endurance		Vonborstel, Bruce	18:39:48	USA	1946	M	39	1119.8
1985	Western States 100 Mile Endurance		Twietmeyer, Tim	18:42:09	USA	1958	M	27	1122.15
1985	Western States 100 Mile Endurance		Cornell, Gill	19:05:14	USA	1950	M	35	1145.23
1985	Western States 100 Mile Endurance		Williams, Dan	19:08:36	USA	1949	M	36	1148.6
1985	Western States 100 Mile Endurance		Stevenson, David	19:09:04	USA	1952	M	33	1149.07
1985	Western States 100 Mile Endurance		Savage, Charles	19:19:53	USA	1947	M	38	1159.88
1985	Western States 100 Mile Endurance		Christensen, Odin	19:40:45	USA	1947	M	38	1180.75
1985	Western States 100 Mile Endurance		Leupold, Bernd	19:50:55	GER	1942	M	43	1190.92
1985	Western States 100 Mile Endurance		Gard, Leighton	20:22:07	USA	1934	M	51	1222.12
1985	Western States 100 Mile Endurance		Gerber, Theresa	20:30:03	USA	1949	W	36	1230.05
1985	Western States 100 Mile Endurance		Delgado, Chris	20:32:44	USA	1934	M	51	1232.73
1985	Western States 100 Mile Endurance		Spady, Richard	20:46:46	USA	1952	M	33	1246.77
1985	Western States 100 Mile Endurance		Dalton, Bob	20:51:15	USA	1955	M	30	1251.25
1985	Western States 100 Mile Endurance		Provost, Richard	20:55:36	USA	1946	M	39	1255.6
1985	Western States 100 Mile Endurance		Gard, Dana	21:03:56	USA	1945	M	40	1263.93
1985	Western States 100 Mile Endurance		Innes, David	21:05:00	USA	1948	M	37	1265
1985	Western States 100 Mile Endurance		Franklin, Gregory	21:10:10	USA		M		1270.17
1985	Western States 100 Mile Endurance		Lujan, Edward	21:14:34	USA	1938	M	47	1274.57
1985	Western States 100 Mile Endurance		Ianacone, Eric	21:17:23	USA	1947	M	38	1277.38
1985	Western States 100 Mile Endurance		Volkenand, Robert	21:23:37	USA	1930	M	55	1283.62
1985	Western States 100 Mile Endurance		Maynard, Rex	21:29:36	USA	1944	M	41	1289.6
1985	Western States 100 Mile Endurance		Greaves, Martyn	21:34:36	GBR	1956	M	29	1294.6
1985	Western States 100 Mile Endurance		Larsen, Dane	21:40:04	USA	1951	M	34	1300.07
1985	Western States 100 Mile Endurance		Demorest, John	21:43:23	USA	1950	M	35	1303.38
1985	Western States 100 Mile Endurance		D'Onofrio-Wood, Kathy	21:43:49	USA	1964	W	21	1303.82
1985	Western States 100 Mile Endurance		Johnson, Vicki	21:53:59	USA	1943	W	42	1313.98
1985	Western States 100 Mile Endurance		Schrock, Doug	21:54:39	USA	1953	M	32	1314.65
1985	Western States 100 Mile Endurance		Rotkis, Tom	22:00:57	USA	1948	M	37	1320.95
1985	Western States 100 Mile Endurance		Hoschler, Marc	22:04:56	USA	1951	M	34	1324.93
1985	Western States 100 Mile Endurance		LaPlant, Carol	22:05:32	USA	1947	W	38	1325.53
1985	Western States 100 Mile Endurance		Campbell, Joseph	22:08:29	USA	1945	M	40	1328.48
1985	Western States 100 Mile Endurance		Hesler, Ike	22:09:01	USA	1940	M	45	1329.02
1985	Western States 100 Mile Endurance		Austrheim-Smith, Bjorg	22:09:51	USA	1943	W	42	1329.85
1985	Western States 100 Mile Endurance		Dewell, Ben	22:10:28	USA	1955	M	30	1330.47
1985	Western States 100 Mile Endurance		Whyte, Pat	22:10:53	USA	1948	W	37	1330.88
1985	Western States 100 Mile Endurance		Dixon, Bobbie	22:13:01	USA	1947	W	38	1333.02
1985	Western States 100 Mile Endurance		Wall, Jeff	22:13:15	USA	1943	M	42	1333.25
1985	Western States 100 Mile Endurance		Wehan, Ed	22:14:38	USA	1944	M	41	1334.63
1985	Western States 100 Mile Endurance		Harries, Ronny	22:21:58	USA	1951	M	34	1341.97
1985	Western States 100 Mile Endurance		Cross, Gary	22:26:27	USA	1960	M	25	1346.45
1985	Western States 100 Mile Endurance		Gonzalez, Andy	22:31:02	USA	1955	M	30	1351.03
1985	Western States 100 Mile Endurance		Fowkes, Daniel	22:32:01	USA	1962	M	23	1352.02
1985	Western States 100 Mile Endurance		Duket, Tom	22:38:01	USA	1943	M	42	1358.02
1985	Western States 100 Mile Endurance		Guse, Jerry	22:38:22	USA	1940	M	45	1358.37
1985	Western States 100 Mile Endurance		Callen, Michael	22:41:37	USA	1951	M	34	1361.62
1985	Western States 100 Mile Endurance		Roberts, Lee	22:41:45	USA	1953	M	32	1361.75
1985	Western States 100 Mile Endurance		Cole, Chris	22:46:24	USA	1962	M	23	1366.4
1985	Western States 100 Mile Endurance		Kessenich, Wes	22:48:07	USA	1962	M	23	1368.12
1985	Western States 100 Mile Endurance		Matz, Larry	22:50:56	USA	1948	M	37	1370.93
1985	Western States 100 Mile Endurance		Kanieski, John	22:53:07	USA	1946	M	39	1373.12
1985	Western States 100 Mile Endurance		Nagelschmidt, Fred	22:56:00	USA	1924	M	61	1376
1985	Western States 100 Mile Endurance		Stansauk, Gary	22:57:18	USA	1951	M	34	1377.3
1985	Western States 100 Mile Endurance		Martin, Kathy	23:06:09	USA	1950	W	35	1386.15
1985	Western States 100 Mile Endurance		Purcell, Brian	23:07:29	USA	1956	M	29	1387.48
1985	Western States 100 Mile Endurance		Samuelson, Mark	23:08:53	USA	1953	M	32	1388.88
1985	Western States 100 Mile Endurance		Yawn, Bill	23:11:44	USA	1946	M	39	1391.73
1985	Western States 100 Mile Endurance		Crane, Richard	23:16:07	USA		M		1396.12
1985	Western States 100 Mile Endurance		Ainsleigh, Gordon	23:18:14	USA	1947	M	38	1398.23
1985	Western States 100 Mile Endurance		Frame, Charles	23:19:01	USA	1943	M	42	1399.02
1985	Western States 100 Mile Endurance		Hamilton, Bob	23:19:20	USA	1957	M	28	1399.33
1985	Western States 100 Mile Endurance		Putnam, Ted	23:19:48	USA	1944	M	41	1399.8
1985	Western States 100 Mile Endurance		Samuelson, David	23:20:32	USA	1950	M	35	1400.53
1985	Western States 100 Mile Endurance		Lindsay, Dennis	23:20:48	USA	1953	M	32	1400.8
1985	Western States 100 Mile Endurance		Kemp, Patrick	23:22:57	USA	1948	M	37	1402.95
1985	Western States 100 Mile Endurance		Mauldin, Bruce	23:23:34	USA	1948	M	37	1403.57
1985	Western States 100 Mile Endurance		Lee, Kevin	23:24:38	USA	1964	M	21	1404.63
1985	Western States 100 Mile Endurance		Christensen, Ronny	23:26:50	USA		M		1406.83
1985	Western States 100 Mile Endurance		Calderon, David	23:32:14	USA	1960	M	25	1412.23
1985	Western States 100 Mile Endurance		Hall, Christopher	23:33:20	USA	1948	M	37	1413.33
1985	Western States 100 Mile Endurance		Hamabata, Takafumi	23:34:24	USA		M		1414.4
1985	Western States 100 Mile Endurance		Black, David	23:34:57	USA	1951	M	34	1414.95
1985	Western States 100 Mile Endurance		Clover, James	23:35:25	USA	1942	M	43	1415.42
1985	Western States 100 Mile Endurance		Purdue, Duane	23:38:15	USA		M		1418.25
1985	Western States 100 Mile Endurance		Levet, Janice	23:38:51	USA	1951	W	34	1418.85
1985	Western States 100 Mile Endurance		Casteran, Rene	23:41:10	USA	1947	M	38	1421.17
1985	Western States 100 Mile Endurance		Shaw, Ronald	23:41:16	USA	1953	M	32	1421.27
1985	Western States 100 Mile Endurance		Shaw, Robert	23:41:18	USA	1953	M	32	1421.3
1985	Western States 100 Mile Endurance		Lees, Skip	23:41:21	USA	1945	M	40	1421.35
1985	Western States 100 Mile Endurance		O'Hern, Tom	23:41:48	USA	1956	M	29	1421.8
1985	Western States 100 Mile Endurance		Guinan, Tim	23:42:07	USA	1947	M	38	1422.12
1985	Western States 100 Mile Endurance		Hall, Gary	23:42:33	USA	1946	M	39	1422.55
1985	Western States 100 Mile Endurance		Shields, Richard	23:44:00	USA	1944	M	41	1424
1985	Western States 100 Mile Endurance		Clanton, Cheryl	23:45:06	USA	1949	W	36	1425.1
1985	Western States 100 Mile Endurance		Hammes, Mary	23:45:41	USA	1960	W	25	1425.68
1985	Western States 100 Mile Endurance		Sobsey, Robert	23:47:02	USA	1951	M	34	1427.03
1985	Western States 100 Mile Endurance		Braun, K.	23:53:32	USA		M		1433.53
1985	Western States 100 Mile Endurance		Jackson, Tommie	23:54:02	USA	1952	M	33	1434.03
1985	Western States 100 Mile Endurance		Sitter, Richard	23:55:35	USA	1939	M	46	1435.58
1985	Western States 100 Mile Endurance		Brown, Jonathan	23:55:39	USA	1951	M	34	1435.65
1985	Western States 100 Mile Endurance		Tramontin, William	1 day, 0:26:34	USA	1949	M	36	1466.57
1985	Western States 100 Mile Endurance		McCready, Eric	1 day, 0:45:23	USA	1950	M	35	1485.38
1985	Western States 100 Mile Endurance		George, Joseph	1 day, 1:10:57	USA	1931	M	54	1510.95
1985	Western States 100 Mile Endurance		Fonseca, Richard	1 day, 1:20:57	USA	1935	M	50	1520.95
1985	Western States 100 Mile Endurance		Kim, David	1 day, 1:39:20	USA	1942	M	43	1539.33
1985	Western States 100 Mile Endurance		Bassett, Nicholas	1 day, 1:44:06	USA	1945	M	40	1544.1
1985	Western States 100 Mile Endurance		Solish, Alfred	1 day, 1:44:08	USA	1950	M	35	1544.13
1985	Western States 100 Mile Endurance		Johnson, Gordon	1 day, 1:57:10	USA	1945	M	40	1557.17
1985	Western States 100 Mile Endurance		March, Nancy	1 day, 1:59:14	USA	1947	W	38	1559.23
1985	Western States 100 Mile Endurance		Shattuck, Phillip	1 day, 2:05:24	USA	1944	M	41	1565.4
1985	Western States 100 Mile Endurance		Naslund, John	1 day, 2:24:12	USA	1950	M	35	1584.2
1985	Western States 100 Mile Endurance		Hamada, Kenneth	1 day, 2:26:10	USA	1940	M	45	1586.17
1985	Western States 100 Mile Endurance		Vonhof, John	1 day, 2:33:44	USA	1947	M	38	1593.73
1985	Western States 100 Mile Endurance		Dickson, Rod	1 day, 2:42:20	USA	1946	M	39	1602.33
1985	Western States 100 Mile Endurance		Vieyra, Jeffrey	1 day, 2:44:22	USA	1946	M	39	1604.37
1985	Western States 100 Mile Endurance		Gomez, Larry	1 day, 2:51:34	USA	1945	M	40	1611.57
1985	Western States 100 Mile Endurance		Mishalov, Neil	1 day, 2:53:55	USA	1943	M	42	1613.92
1985	Western States 100 Mile Endurance		Hill, Ted	1 day, 2:56:59	USA	1939	M	46	1616.98
1985	Western States 100 Mile Endurance		Aglietti, Gary	1 day, 3:04:15	USA	1945	M	40	1624.25
1985	Western States 100 Mile Endurance		Nunn, Clyde	1 day, 3:06:26	USA	1941	M	44	1626.43
1985	Western States 100 Mile Endurance		Arellanes, Carlos	1 day, 3:18:50	USA	1956	M	29	1638.83
1985	Western States 100 Mile Endurance		Hellman, Warren	1 day, 3:20:22	USA	1935	M	50	1640.37
1985	Western States 100 Mile Endurance		Williamson, Norrie	1 day, 3:22:41	GBR	1955	M	30	1642.68
1985	Western States 100 Mile Endurance		March, Steve	1 day, 3:27:56	USA	1946	M	39	1647.93
1985	Western States 100 Mile Endurance		Rossmann, Antonio	1 day, 3:33:36	USA	1941	M	44	1653.6
1985	Western States 100 Mile Endurance		Chistopherson, Dennis	1 day, 3:39:00	USA		M		1659
1985	Western States 100 Mile Endurance		Brasgala, Betty	1 day, 3:53:06	USA		W		1673.1
1985	Western States 100 Mile Endurance		Wyatt, Larry	1 day, 3:54:53	USA	1950	M	35	1674.88
1985	Western States 100 Mile Endurance		Weadock, Edward	1 day, 4:02:27	USA	1932	M	53	1682.45
1985	Western States 100 Mile Endurance		Bricker, Kimberly	1 day, 4:05:46	USA	1960	W	25	1685.77
1985	Western States 100 Mile Endurance		Maricle, Martha	1 day, 4:06:36	USA	1933	W	52	1686.6
1985	Western States 100 Mile Endurance		Gabri, Charlie	1 day, 4:12:41	USA	1944	M	41	1692.68
1985	Western States 100 Mile Endurance		Robinson, John	1 day, 4:19:00	USA	1965	M	20	1699
1985	Western States 100 Mile Endurance		Kurginski, Ernest	1 day, 4:22:04	USA	1939	M	46	1702.07
1985	Western States 100 Mile Endurance		Seyfarth, Terry	1 day, 4:25:02	USA	1948	W	37	1705.03
1985	Western States 100 Mile Endurance		Bruns, Terry	1 day, 4:25:13	USA	1946	M	39	1705.22
1985	Western States 100 Mile Endurance		Benedict, Ned	1 day, 4:26:51	USA	1940	M	45	1706.85
1985	Western States 100 Mile Endurance		Smith, Pamela	1 day, 4:31:25	USA	1954	W	31	1711.42
1985	Western States 100 Mile Endurance		Jordan, John	1 day, 4:31:25	USA	1945	M	40	1711.42
1985	Western States 100 Mile Endurance		Grindley, James	1 day, 4:40:36	USA	1935	M	50	1720.6
1985	Western States 100 Mile Endurance		Dinapoli, Lee	1 day, 4:41:07	USA	1957	M	28	1721.12
1985	Western States 100 Mile Endurance		Witwer, Michael	1 day, 4:42:38	USA	1941	M	44	1722.63
1985	Western States 100 Mile Endurance		Fitzgerald, Pat	1 day, 4:44:13	USA	1931	M	54	1724.22
1985	Western States 100 Mile Endurance		Martin, Roland	1 day, 4:46:58	USA	1948	M	37	1726.97
1985	Western States 100 Mile Endurance		Bentson, Jim	1 day, 4:48:58	USA	1945	M	40	1728.97
1985	Western States 100 Mile Endurance		Holmes, Holiday	1 day, 4:50:24	USA	1956	W	29	1730.4
1985	Western States 100 Mile Endurance		Fishman, Ed	1 day, 4:50:29	USA	1923	M	62	1730.48
1985	Western States 100 Mile Endurance		Buxton, Maryann	1 day, 4:57:27	USA		W		1737.45
1985	Western States 100 Mile Endurance		Crawford, Tom	1 day, 4:58:47	USA	1946	M	39	1738.78
1985	Western States 100 Mile Endurance		Liskey, Charles	1 day, 5:02:18	USA	1956	M	29	1742.3
1985	Western States 100 Mile Endurance		Smith, William	1 day, 5:04:10	USA	1935	M	50	1744.17
1985	Western States 100 Mile Endurance		Kehn, Keith	1 day, 5:11:14	USA	1952	M	33	1751.23
1985	Western States 100 Mile Endurance		Squires, John	1 day, 5:24:10	USA	1932	M	53	1764.17
1985	Western States 100 Mile Endurance		Griffin, Jon	1 day, 5:35:17	USA	1939	M	46	1775.28
1985	Western States 100 Mile Endurance		Sanchez, Roberto	1 day, 5:38:01	USA	1939	M	46	1778.02
1985	Western States 100 Mile Endurance		Key, T.J. (Tim)	1 day, 5:40:12	USA	1943	M	42	1780.2
1985	Western States 100 Mile Endurance		Clark, Suzi	1 day, 5:41:32	USA	1947	W	38	1781.53
1985	Western States 100 Mile Endurance		Kayen, R.	1 day, 5:46:40	USA	1959	M	26	1786.67
1985	Western States 100 Mile Endurance		Henderson, Wellington	1 day, 5:50:31	USA	1932	M	53	1790.52
1985	Western States 100 Mile Endurance		Klein, Helen	1 day, 5:51:12	USA	1922	W	63	1791.2
1985	Western States 100 Mile Endurance		Perchtold, Werner	1 day, 5:52:49	RSA	1941	M	44	1792.82
1985	Western States 100 Mile Endurance		Cammack, Terry	1 day, 5:54:52	USA	1946	W	39	1794.87
1985	Western States 100 Mile Endurance		Gaal, Stephen	1 day, 5:54:52	USA	1934	M	51	1794.87
1985	Western States 100 Mile Endurance		Peavy, George	1 day, 6:00:00	USA	1931	M	54	1800
1986	24 Stundenlauf Mörlenbach - 100mi		Schwerk, Wolfgang	14:56:00	GER	1955	M	31	896
1986	24 Stundenlauf Mörlenbach - 100mi		Schewe, Clemens	15:26:00	GER	1951	M	35	926
1986	24 Stundenlauf Mörlenbach - 100mi		Springer, Karl-Heinz	15:44:00	GER	1947	M	39	944
1986	24 Stundenlauf Mörlenbach - 100mi		Marquardt, Friedrich-Wilhelm	17:04:00	GER	1936	M	50	1024
1986	24 Stundenlauf Mörlenbach - 100mi		Henrichs, Gerd	17:23:00	GER	1947	M	39	1043
1986	24 Stundenlauf Mörlenbach - 100mi		Galster, Jürgen	17:34:00	GER	1950	M	36	1054
1986	24 Stundenlauf Mörlenbach - 100mi		Gurres, Winfried	18:15:00	GER	1937	M	49	1095
1986	24 Stundenlauf Mörlenbach - 100mi		Nierkens, Renate	18:31:05	GER	1944	W	42	1111.08
1986	24 Stundenlauf Mörlenbach - 100mi		Schröder, Gerda	18:36:00	GER	1929	W	57	1116
1986	24 Stundenlauf Mörlenbach - 100mi		Czapalla, Dietmar	18:43:00	GER	1939	M	47	1123
1986	24 Stundenlauf Mörlenbach - 100mi		Rettig, Waldemar	19:17:00	GER	1938	M	48	1157
1986	24 Stundenlauf Mörlenbach - 100mi		Kern, Rudolf	19:25:00	GER	1950	M	36	1165
1986	24 Stundenlauf Mörlenbach - 100mi		Nussbaum, Rudolf	19:25:00	GER	1945	M	41	1165
1986	24 Stundenlauf Mörlenbach - 100mi		Stemler, Heiko	19:55:00	GER	1948	M	38	1195
1986	24 Stundenlauf Mörlenbach - 100mi		Eichhorn, Frank-Ulrich	20:03:30	GER	1955	M	31	1203.5
1986	24 Stundenlauf Mörlenbach - 100mi		Lukas, Ludwig	20:46:25	AUT	1932	M	54	1246.42
1986	24 Stundenlauf Mörlenbach - 100mi		Wenzel, Volkhard	21:08:10	GER	1946	M	40	1268.17
1986	24 Stundenlauf Mörlenbach - 100mi		Marton, Attila Antal	22:00:00	HUN	1956	M	30	1320
1986	24 Stundenlauf Mörlenbach - 100mi		Becke, Günther	23:00:00	GER	1940	M	46	1380
1986	Angeles Crest 100 Mile		Provost, Richard	21:52:00	USA	1946	M	40	1312
1986	Angeles Crest 100 Mile		Slater, Jack	21:59:00	USA	1947	M	39	1319
1986	Angeles Crest 100 Mile		Hamalainen, Jussi	22:49:00	FIN	1946	M	40	1369
1986	Angeles Crest 100 Mile		Cole, Chris	23:17:00	USA	1962	M	24	1397
1986	Angeles Crest 100 Mile		Gregg, Michael	23:23:00	USA	1958	M	28	1403
1986	Angeles Crest 100 Mile		Maddieson, Ian	23:30:05	USA	1942	M	44	1410.08
1986	Angeles Crest 100 Mile		Hillestad, Richard	23:41:00	USA	1942	M	44	1421
1986	Angeles Crest 100 Mile		Bandur, John	1 day, 0:04:00	USA	1937	M	49	1444
1986	Angeles Crest 100 Mile		Gagarin, Peter	1 day, 1:19:00	USA	1944	M	42	1519
1986	Angeles Crest 100 Mile		Winter, Ted	1 day, 2:09:00	USA	1938	M	48	1569
1986	Angeles Crest 100 Mile		Galdi, Phil	1 day, 2:23:00	USA	1950	M	36	1583
1986	Angeles Crest 100 Mile		Sutton, Dale	1 day, 2:27:00	USA	1939	M	47	1587
1986	Angeles Crest 100 Mile		Harvey, Steve	1 day, 2:48:00	USA	1944	M	42	1608
1986	Angeles Crest 100 Mile		Garnett, Paul	1 day, 3:32:00	USA	1948	M	38	1652
1986	Angeles Crest 100 Mile		Solish, Alfred	1 day, 3:33:00	USA	1950	M	36	1653
1986	Angeles Crest 100 Mile		Magrann, Thomas	1 day, 3:54:00	USA	1948	M	38	1674
1986	Angeles Crest 100 Mile		Resh, Jack	1 day, 3:54:00	USA	1931	M	55	1674
1986	Angeles Crest 100 Mile		Barger, Dan	1 day, 3:59:00	USA	1965	M	21	1679
1986	Angeles Crest 100 Mile		Curry, Garry	1 day, 3:59:00	USA	1953	M	33	1679
1986	Angeles Crest 100 Mile		Muchow, Lee	1 day, 4:50:02	USA	1940	M	46	1730.03
1986	Angeles Crest 100 Mile		Lowy, Ron	1 day, 4:54:00	USA	1943	M	43	1734
1986	Angeles Crest 100 Mile		Pepin, James	1 day, 4:55:00	USA	1949	M	37	1735
1986	Angeles Crest 100 Mile		Leigh, Todd	1 day, 5:12:00	USA	1942	M	44	1752
1986	Angeles Crest 100 Mile		Hasham, Sheila	1 day, 5:15:00	USA	1942	W	44	1755
1986	Angeles Crest 100 Mile		Coffee, Dennis	1 day, 5:39:00	USA	1948	M	38	1779
1986	Angeles Crest 100 Mile		Radich, John	1 day, 5:44:00	USA	1954	M	32	1784
1986	Angeles Crest 100 Mile		Beach, Robert	1 day, 5:49:00	USA	1944	M	42	1789
1986	Angeles Crest 100 Mile		Arnold, Hap	1 day, 5:51:00	USA	1934	M	52	1791
1986	Angeles Crest 100 Mile		Tufts, Richard	1 day, 5:55:00	USA	1944	M	42	1795
1986	Angeles Crest 100 Mile		Baker, Ernie	1 day, 6:04:00	USA	1937	M	49	1804
1986	Angeles Crest 100 Mile		Freeman, Lee	1 day, 6:33:00	USA	1943	M	43	1833
1986	Angeles Crest 100 Mile		Moses, Bob	1 day, 7:06:00	USA	1946	M	40	1866
1986	Angeles Crest 100 Mile		Wood, Jeannie	1 day, 7:56:00	USA	1951	W	35	1916
1986	Angeles Crest 100 Mile		King, Bob	1 day, 8:11:00	USA	1942	M	44	1931
1986	Angeles Crest 100 Mile		Hubbard, Gordon	1 day, 8:11:00	USA	1939	M	47	1931
1986	Angeles Crest 100 Mile		Karwasky, Robert	1 day, 8:27:00	USA	1955	M	31	1947
1986	Angeles Crest 100 Mile		O'Neal, Thomas	1 day, 8:27:45	USA	1945	M	41	1947.75
1986	McCurdy's 100 Mile Ultramarathon for		Brooks, Greg	16:43:11	USA	1948	M	38	1003.18
1986	McCurdy's 100 Mile Ultramarathon for		Osborne, Nedra	21:49:19	USA	1948	W	38	1309.32
1986	McCurdy's 100 Mile Ultramarathon for		Wahl, Jim	23:47:50	USA	1947	M	39	1427.83
1986	Queens	USA	Caldwell, Lion	13:53:16	USA	1951	M	35	833.267
1986	Queens	USA	Fedak, Michael	14:51:38	USA	1951	M	35	891.633
1986	Queens	USA	DeLeo, Frank	15:34:19	USA	1953	M	33	934.317
1986	Queens	USA	Ramirez, Jorge	16:00:55	USA	1954	M	32	960.917
1986	Queens	USA	Blackman, Paul	17:00:36	USA	1944	M	42	1020.6
1986	Queens	USA	Wong, Ronnie	17:20:51	USA	1946	M	40	1040.85
1986	Queens	USA	Zeller, Al	17:24:01	USA	1947	M	39	1044.02
1986	Queens	USA	Beam, Jerry	17:45:35	USA	1954	M	32	1065.58
1986	Queens	USA	Queen, Brooks	18:12:44	USA	1951	M	35	1092.73
1986	Queens	USA	Opsahl, Richard	19:03:59	USA	1932	M	54	1143.98
1986	Queens	USA	Kourounis, Timotheos	19:19:15	GRE	1938	M	48	1159.25
1986	Queens	USA	Obelkevich, Dave	19:25:18	USA	1943	M	43	1165.3
1986	Queens	USA	Kenul, John	19:32:51	USA	1943	M	43	1172.85
1986	Queens	USA	Bencsath, Aladar	19:42:23	USA	1941	M	45	1182.38
1986	Queens	USA	Moore, Kay	19:42:35	USA	1942	W	44	1182.58
1986	Queens	USA	Yecies, Martin	19:55:28	USA	1944	M	42	1195.47
1986	Queens	USA	Robinson, Seetreeon	20:11:29	USA	1954	M	32	1211.48
1986	Queens	USA	Ierace, Dominick	20:27:05	USA	1943	M	43	1227.08
1986	Queens	USA	Prawda, Al	20:29:14	USA	1947	M	39	1229.23
1986	Queens	USA	Krolewicz, Raymond	20:59:59	USA	1955	M	31	1259.98
1986	Queens	USA	Yamamoto, Izumi	21:11:56	JPN	1942	W	44	1271.93
1986	Self-Transcendence 24 Hour Race Ottawa - 100mi Split		Kingsford, Colin	17:13:54	CAN	1942	M	44	1033.9
1986	Self-Transcendence 24 Hour Race Ottawa - 100mi Split		Kalovsky, Rob	18:26:13	CAN	1969	M	17	1106.22
1986	Self-Transcendence 24 Hour Race Ottawa - 100mi Split		Gehl, Ronald	20:56:29	CAN	1947	M	39	1256.48
1986	Self-Transcendence 24 Hour Race Ottawa - 100mi Split		Dickey, William	21:21:25	USA	1939	M	47	1281.42
1986	Self-Transcendence 24 Hour Race Ottawa - 100mi Split		McLeod, Barbara	22:48:51	CAN	1938	W	48	1368.85
1986	Self-Transcendence 24 Hour Race Ottawa - 100mi Split		Gagnon, Marcel	23:09:37	CAN	1963	M	23	1389.62
1986	Self-Transcendence 24 Hour Race Ottawa - 100mi Split		Cookson, John	23:20:21	CAN	1946	M	40	1400.35
1986	Self-Transcendence 24 Hour Race Ottawa - 100mi Split		Kempel, Ron	23:49:59	CAN	1943	M	43	1429.98
1986	Sri Chinmoy 100 Mile Road Races		Kouros, Yiannis (Κούρος Γiάννης)	11:56:48	GRE	1956	M	30	716.8
1986	Sri Chinmoy 100 Mile Road Races		Yeter, Cahit	13:35:21	USA	1935	M	51	815.35
1986	Sri Chinmoy 100 Mile Road Races		Horton, David	14:26:25	USA	1949	M	37	866.417
1986	Sri Chinmoy 100 Mile Road Races		Smith, Thomas	15:12:56	USA	1948	M	38	912.933
1986	Sri Chinmoy 100 Mile Road Races		Rios, Luis	15:29:37	USA	1947	M	39	929.617
1986	Sri Chinmoy 100 Mile Road Races		Jewell, Don	15:53:11	USA	1938	M	48	953.183
1986	Sri Chinmoy 100 Mile Road Races		DeLeo, Frank	16:28:01	USA	1953	M	33	988.017
1986	Sri Chinmoy 100 Mile Road Races		Moore, Kay	16:54:01	USA	1942	W	44	1014.02
1986	Sri Chinmoy 100 Mile Road Races		O'Flaherty, Brendan (Dan)	17:27:22	USA	1951	M	35	1047.37
1986	Sri Chinmoy 100 Mile Road Races		Cella, Jim	17:58:53	USA	1950	M	36	1078.88
1986	Sri Chinmoy 100 Mile Road Races		Hagen, Jerome	18:20:21	USA	1933	M	53	1100.35
1986	Sri Chinmoy 100 Mile Road Races		Davis, Pippa	19:06:21	GBR	1947	W	39	1146.35
1986	Sri Chinmoy 100 Mile Road Races		Kenul, John	20:01:27	USA	1943	M	43	1201.45
1986	Sri Chinmoy 100 Mile Road Races		Good, Richard	20:18:23	USA	1929	M	57	1218.38
1986	Sri Chinmoy 100 Mile Road Races		Haynes, Michael	1 day, 0:35:01	USA	1945	M	41	1475.02
1986	Western States 100 Mile Endurance		Jones, Charles (Chuck)	16:37:47	USA	1959	M	27	997.783
1986	Western States 100 Mile Endurance		Pellon, Jim	16:48:19	USA	1950	M	36	1008.32
1986	Western States 100 Mile Endurance		King, Jim	18:20:29	USA	1957	M	29	1100.48
1986	Western States 100 Mile Endurance		Tanzer, Herb	18:35:45	USA	1952	M	34	1115.75
1986	Western States 100 Mile Endurance		Loeschhorn, John	18:40:49	USA	1944	M	42	1120.82
1986	Western States 100 Mile Endurance		Williams, Dan	18:47:56	USA	1949	M	37	1127.93
1986	Western States 100 Mile Endurance		Twietmeyer, Tim	19:02:03	USA	1958	M	28	1142.05
1986	Western States 100 Mile Endurance		Latimer, Douglas	19:03:40	USA	1938	M	48	1143.67
1986	Western States 100 Mile Endurance		Moore, Craig	19:03:46	USA	1953	M	33	1143.77
1986	Western States 100 Mile Endurance		Stevenson, David	19:29:21	USA	1952	M	34	1169.35
1986	Western States 100 Mile Endurance		Pomroy, Jim	20:08:32	USA	1947	M	39	1208.53
1986	Western States 100 Mile Endurance		Roberts, David	20:20:25	USA	1953	M	33	1220.42
1986	Western States 100 Mile Endurance		Jones, Martin	20:32:40	USA	1943	M	43	1232.67
1986	Western States 100 Mile Endurance		Volkenand, Robert	20:47:51	USA	1930	M	56	1247.85
1986	Western States 100 Mile Endurance		Roth, David	20:57:13	USA	1954	M	32	1257.22
1986	Western States 100 Mile Endurance		D'Onofrio-Wood, Kathy	20:58:16	USA	1964	W	22	1258.27
1986	Western States 100 Mile Endurance		Daniels, Roger	21:01:30	USA	1936	M	50	1261.5
1986	Western States 100 Mile Endurance		Savage, Charles	21:02:00	USA	1947	M	39	1262
1986	Western States 100 Mile Endurance		Moody, Kimberly	21:05:59	USA	1955	W	31	1265.98
1986	Western States 100 Mile Endurance		Bogenhuber, Alfred	21:10:00	USA	1939	M	47	1270
1986	Western States 100 Mile Endurance		Turney, Chris	21:16:02	USA	1958	M	28	1276.03
1986	Western States 100 Mile Endurance		Johnson, Vicki	21:17:48	USA	1943	W	43	1277.8
1986	Western States 100 Mile Endurance		Gard, Leighton	21:23:22	USA	1934	M	52	1283.37
1986	Western States 100 Mile Endurance		Austrheim-Smith, Bjorg	21:26:14	USA	1943	W	43	1286.23
1986	Western States 100 Mile Endurance		Kissell, Bill	21:30:14	USA	1955	M	31	1290.23
1986	Western States 100 Mile Endurance		Park, James David	21:37:35	USA	1956	M	30	1297.58
1986	Western States 100 Mile Endurance		Gray, David	21:38:51	USA	1954	M	32	1298.85
1986	Western States 100 Mile Endurance		Labelle, Bruce	21:40:32	USA	1956	M	30	1300.53
1986	Western States 100 Mile Endurance		Rotkis, Tom	21:44:13	USA	1948	M	38	1304.22
1986	Western States 100 Mile Endurance		Gard, Dana	21:45:08	USA	1945	M	41	1305.13
1986	Western States 100 Mile Endurance		Larsen, Dane	21:53:42	USA	1951	M	35	1313.7
1986	Western States 100 Mile Endurance		Hammes, Mary	21:54:39	USA	1960	W	26	1314.65
1986	Western States 100 Mile Endurance		Hoover, Charles	21:55:51	USA	1949	M	37	1315.85
1986	Western States 100 Mile Endurance		Evers, Eric	22:05:01	USA	1950	M	36	1325.02
1986	Western States 100 Mile Endurance		Christian, Jack	22:09:38	USA	1953	M	33	1329.63
1986	Western States 100 Mile Endurance		Harris, Stephen	22:11:34	USA	1954	M	32	1331.57
1986	Western States 100 Mile Endurance		Libby, Chris	22:18:05	USA	1958	M	28	1338.08
1986	Western States 100 Mile Endurance		Wise, Bruce	22:19:57	USA	1948	M	38	1339.95
1986	Western States 100 Mile Endurance		Dixon, Bobbie	22:25:58	USA	1947	W	39	1345.97
1986	Western States 100 Mile Endurance		Pelechaty, Mike	22:29:15	USA	1954	M	32	1349.25
1986	Western States 100 Mile Endurance		Sebert, Roger	22:30:57	USA	1944	M	42	1350.95
1986	Western States 100 Mile Endurance		Bogenhuber, Max	22:33:32	AUS	1942	M	44	1353.53
1986	Western States 100 Mile Endurance		Fugate, Dennis	22:34:34	USA	1952	M	34	1354.57
1986	Western States 100 Mile Endurance		Zeman, Milan	22:37:59	USA	1942	M	44	1357.98
1986	Western States 100 Mile Endurance		Sloan, Harry	22:42:44	USA	1948	M	38	1362.73
1986	Western States 100 Mile Endurance		McCord, Nancy	22:43:43	USA	1951	W	35	1363.72
1986	Western States 100 Mile Endurance		Whitmill, Ronald	22:45:55	USA	1956	M	30	1365.92
1986	Western States 100 Mile Endurance		Akins, Harlow	22:49:51	USA	1944	M	42	1369.85
1986	Western States 100 Mile Endurance		DeVelice, Robert	22:52:30	USA	1954	M	32	1372.5
1986	Western States 100 Mile Endurance		Riggle, Everett	22:54:17	USA	1933	M	53	1374.28
1986	Western States 100 Mile Endurance		Martin, Roland	22:57:42	USA	1948	M	38	1377.7
1986	Western States 100 Mile Endurance		Tramontin, William	23:01:22	USA	1949	M	37	1381.37
1986	Western States 100 Mile Endurance		Guinan, Tim	23:08:21	USA	1947	M	39	1388.35
1986	Western States 100 Mile Endurance		Cole, Chris	23:08:33	USA	1962	M	24	1388.55
1986	Western States 100 Mile Endurance		Hagen, Jeffrey	23:11:22	USA	1947	M	39	1391.37
1986	Western States 100 Mile Endurance		Guse, Jerry	23:12:36	USA	1940	M	46	1392.6
1986	Western States 100 Mile Endurance		Brezolzky, Thomas	23:16:55	USA	1965	M	21	1396.92
1986	Western States 100 Mile Endurance		Silverman, Bob	23:17:25	USA	1948	M	38	1397.42
1986	Western States 100 Mile Endurance		Christopherson, Wayne	23:17:39	USA	1948	M	38	1397.65
1986	Western States 100 Mile Endurance		Fowkes, Daniel	23:18:18	USA	1962	M	24	1398.3
1986	Western States 100 Mile Endurance		Byman, Ben	23:18:51	USA	1951	M	35	1398.85
1986	Western States 100 Mile Endurance		Holder, Kent	23:24:11	USA	1939	M	47	1404.18
1986	Western States 100 Mile Endurance		Barber, Luke	23:24:35	USA	1945	M	41	1404.58
1986	Western States 100 Mile Endurance		Dahl, Orin	23:26:38	USA	1935	M	51	1406.63
1986	Western States 100 Mile Endurance		Thomas, Bill	23:26:53	USA	1957	M	29	1406.88
1986	Western States 100 Mile Endurance		Eichstaedt, Robert	23:30:40	USA	1947	M	39	1410.67
1986	Western States 100 Mile Endurance		Vieyra, Jeffrey	23:30:51	USA	1946	M	40	1410.85
1986	Western States 100 Mile Endurance		Kinnear, George	23:30:59	USA	1941	M	45	1410.98
1986	Western States 100 Mile Endurance		Williams, Frank	23:31:01	USA	1943	M	43	1411.02
1986	Western States 100 Mile Endurance		Modzelewski, Michael	23:31:03	USA	1953	M	33	1411.05
1986	Western States 100 Mile Endurance		Locke, Lynda	23:34:19	USA	1960	W	26	1414.32
1986	Western States 100 Mile Endurance		Fischer, J.D.	23:34:43	USA	1943	M	43	1414.72
1986	Western States 100 Mile Endurance		Kingston, George	23:36:26	USA	1940	M	46	1416.43
1986	Western States 100 Mile Endurance		Hagele, Dennis	23:38:08	USA	1944	M	42	1418.13
1986	Western States 100 Mile Endurance		Green, Thomas	23:39:05	USA	1950	M	36	1419.08
1986	Western States 100 Mile Endurance		Lees, Skip	23:42:13	USA	1945	M	41	1422.22
1986	Western States 100 Mile Endurance		Hall, George	23:42:58	USA	1951	M	35	1422.97
1986	Western States 100 Mile Endurance		LaPlant, Carol	23:43:38	USA	1947	W	39	1423.63
1986	Western States 100 Mile Endurance		Ainsleigh, Gordon	23:43:41	USA	1947	M	39	1423.68
1986	Western States 100 Mile Endurance		Deters, Andy	23:44:09	USA	1941	M	45	1424.15
1986	Western States 100 Mile Endurance		Clover, James	23:44:14	USA	1942	M	44	1424.23
1986	Western States 100 Mile Endurance		Derry, Robert W.	23:44:32	USA	1938	M	48	1424.53
1986	Western States 100 Mile Endurance		Callen, Michael	23:45:49	USA	1951	M	35	1425.82
1986	Western States 100 Mile Endurance		Bassett, Nicholas	23:46:01	USA	1945	M	41	1426.02
1986	Western States 100 Mile Endurance		Bates, John	23:46:37	USA	1946	M	40	1426.62
1986	Western States 100 Mile Endurance		Vincent, Richard	23:46:49	USA	1951	M	35	1426.82
1986	Western States 100 Mile Endurance		Shaw, Robert	23:46:53	USA	1953	M	33	1426.88
1986	Western States 100 Mile Endurance		Shaw, Ronald	23:46:53	USA	1953	M	33	1426.88
1986	Western States 100 Mile Endurance		Kendall, Juneus	23:47:06	USA	1931	M	55	1427.1
1986	Western States 100 Mile Endurance		George, Joseph	23:51:44	USA	1931	M	55	1431.73
1986	Western States 100 Mile Endurance		Nikoley, Uwe	23:55:11	USA	1948	M	38	1435.18
1986	Western States 100 Mile Endurance		Watts, Donald	23:55:34	USA	1943	M	43	1435.57
1986	Western States 100 Mile Endurance		Hernandez, Joe	23:55:59	USA	1944	M	42	1435.98
1986	Western States 100 Mile Endurance		Simington, David	23:57:08	USA	1931	M	55	1437.13
1986	Western States 100 Mile Endurance		Cross, Gary	23:58:24	USA	1960	M	26	1438.4
1986	Western States 100 Mile Endurance		March, Nancy	1 day, 0:01:29	USA	1947	W	39	1441.48
1986	Western States 100 Mile Endurance		Samuelson, David	1 day, 0:12:13	USA	1950	M	36	1452.22
1986	Western States 100 Mile Endurance		McMahan, Michael	1 day, 0:16:42	USA	1948	M	38	1456.7
1986	Western States 100 Mile Endurance		Hillyer, Martin	1 day, 0:30:00	USA	1938	M	48	1470
1986	Western States 100 Mile Endurance		Bortz, Ruth	1 day, 0:34:38	USA	1931	W	55	1474.63
1986	Western States 100 Mile Endurance		Boyd, Jack	1 day, 0:37:41	USA	1939	M	47	1477.68
1986	Western States 100 Mile Endurance		Konen, James	1 day, 0:39:06	USA	1935	M	51	1479.1
1986	Western States 100 Mile Endurance		Robison, Wendell	1 day, 0:42:33	USA	1952	M	34	1482.55
1986	Western States 100 Mile Endurance		Herzog, Ronald	1 day, 0:44:45	USA	1938	M	48	1484.75
1986	Western States 100 Mile Endurance		Milgram, Judy	1 day, 0:48:39	USA	1942	W	44	1488.65
1986	Western States 100 Mile Endurance		O'Brien, Neil	1 day, 0:50:02	USA	1943	M	43	1490.03
1986	Western States 100 Mile Endurance		Schwam, Marcy	1 day, 1:12:57	USA	1953	W	33	1512.95
1986	Western States 100 Mile Endurance		Marbett, Gregory	1 day, 1:16:58	USA	1955	M	31	1516.97
1986	Western States 100 Mile Endurance		Coffee, Dennis	1 day, 1:18:12	USA	1948	M	38	1518.2
1986	Western States 100 Mile Endurance		Aglietti, Gary	1 day, 1:23:06	USA	1945	M	41	1523.1
1986	Western States 100 Mile Endurance		Levet, Janice	1 day, 1:27:05	USA	1951	W	35	1527.08
1986	Western States 100 Mile Endurance		Gaetano, Paul	1 day, 1:33:22	USA	1942	M	44	1533.37
1986	Western States 100 Mile Endurance		Harris, Victor	1 day, 1:36:41	USA	1957	M	29	1536.68
1986	Western States 100 Mile Endurance		Green, Gene	1 day, 1:37:08	USA	1946	M	40	1537.13
1986	Western States 100 Mile Endurance		Farrell, Bill	1 day, 1:38:05	USA	1954	M	32	1538.08
1986	Western States 100 Mile Endurance		Seif, Marc	1 day, 1:45:35	USA	1952	M	34	1545.58
1986	Western States 100 Mile Endurance		Touchstone, Carl	1 day, 1:46:21	USA	1940	M	46	1546.35
1986	Western States 100 Mile Endurance		Beddor, William	1 day, 1:51:08	USA	1927	M	59	1551.13
1986	Western States 100 Mile Endurance		Kim, David	1 day, 1:51:55	USA	1942	M	44	1551.92
1986	Western States 100 Mile Endurance		Barr, Steven	1 day, 2:00:27	USA	1956	M	30	1560.45
1986	Western States 100 Mile Endurance		Vonhof, John	1 day, 2:10:41	USA	1947	M	39	1570.68
1986	Western States 100 Mile Endurance		McKenzie, Patrick	1 day, 2:12:10	USA	1940	M	46	1572.17
1986	Western States 100 Mile Endurance		Alarcon, Ruben	1 day, 2:18:03	USA	1945	M	41	1578.05
1986	Western States 100 Mile Endurance		Bradford, Don	1 day, 2:19:05	USA	1929	M	57	1579.08
1986	Western States 100 Mile Endurance		King, Sue	1 day, 2:21:57	USA	1954	W	32	1581.95
1986	Western States 100 Mile Endurance		Linville, J.R.	1 day, 2:22:03	USA	1949	M	37	1582.05
1986	Western States 100 Mile Endurance		Richardson, Ed	1 day, 2:28:46	USA	1952	M	34	1588.77
1986	Western States 100 Mile Endurance		Johnson, Walt	1 day, 2:44:31	USA	1930	M	56	1604.52
1986	Western States 100 Mile Endurance		Lowy, Ron	1 day, 2:52:01	USA	1943	M	43	1612.02
1986	Western States 100 Mile Endurance		Winter, Thomas	1 day, 2:53:48	USA	1948	M	38	1613.8
1986	Western States 100 Mile Endurance		Lee, Paul	1 day, 2:55:05	USA	1951	M	35	1615.08
1986	Western States 100 Mile Endurance		Smith, Warren	1 day, 3:02:40	USA	1954	M	32	1622.67
1986	Western States 100 Mile Endurance		Yawn, Bill	1 day, 3:05:05	USA	1946	M	40	1625.08
1986	Western States 100 Mile Endurance		Deupree, Harry	1 day, 3:10:16	USA	1938	M	48	1630.27
1986	Western States 100 Mile Endurance		Deupree, Debbie	1 day, 3:10:18	USA	1954	W	32	1630.3
1986	Western States 100 Mile Endurance		McIntosh, Jim	1 day, 3:12:12	USA	1952	M	34	1632.2
1986	Western States 100 Mile Endurance		Hellman, Warren	1 day, 3:15:15	USA	1935	M	51	1635.25
1986	Western States 100 Mile Endurance		O'Connell, Tom	1 day, 3:15:30	USA	1951	M	35	1635.5
1986	Western States 100 Mile Endurance		Shirk, Ken (Cowman)	1 day, 3:16:45	USA	1944	M	42	1636.75
1986	Western States 100 Mile Endurance		Shattuck, Phillip	1 day, 3:16:48	USA	1944	M	42	1636.8
1986	Western States 100 Mile Endurance		Collins, Dick	1 day, 3:19:34	USA	1933	M	53	1639.57
1986	Western States 100 Mile Endurance		Weadock, Edward	1 day, 3:24:54	USA	1932	M	54	1644.9
1986	Western States 100 Mile Endurance		Tanimoto, Herb	1 day, 3:26:18	USA	1948	M	38	1646.3
1986	Western States 100 Mile Endurance		Smith, William	1 day, 3:29:11	USA	1935	M	51	1649.18
1986	Western States 100 Mile Endurance		Feusi, Harry	1 day, 3:29:50	USA	1946	M	40	1649.83
1986	Western States 100 Mile Endurance		Johnson, William	1 day, 3:31:45	USA	1945	M	41	1651.75
1986	Western States 100 Mile Endurance		Lambourne, Sam	1 day, 3:31:46	GBR	1948	M	38	1651.77
1986	Western States 100 Mile Endurance		Skaglund, Jon	1 day, 3:32:35	USA	1941	M	45	1652.58
1986	Western States 100 Mile Endurance		Strom, John	1 day, 3:35:16	USA	1940	M	46	1655.27
1986	Western States 100 Mile Endurance		Spahr, Barbara	1 day, 3:38:54	USA	1944	W	42	1658.9
1986	Western States 100 Mile Endurance		Reid, Robert	1 day, 3:39:13	CAN	1947	M	39	1659.22
1986	Western States 100 Mile Endurance		Fazel, John	1 day, 3:39:45	USA	1937	M	49	1659.75
1986	Western States 100 Mile Endurance		Holland, David	1 day, 3:44:07	USA	1943	M	43	1664.12
1986	Western States 100 Mile Endurance		Kamp, David	1 day, 3:44:42	USA	1947	M	39	1664.7
1986	Western States 100 Mile Endurance		Lake, Ken	1 day, 3:45:10	USA	1949	M	37	1665.17
1986	Western States 100 Mile Endurance		Scott, Dennis	1 day, 3:46:16	USA	1948	M	38	1666.27
1986	Western States 100 Mile Endurance		Fritz, Charles	1 day, 3:57:25	USA	1949	M	37	1677.42
1986	Western States 100 Mile Endurance		Lee, Agatha-Sue	1 day, 4:03:27	USA	1940	W	46	1683.45
1986	Western States 100 Mile Endurance		McKean, Bill	1 day, 4:05:42	USA	1950	M	36	1685.7
1986	Western States 100 Mile Endurance		Dugan, Gordon	1 day, 4:06:29	USA	1933	M	53	1686.48
1986	Western States 100 Mile Endurance		Gibb, Hutch	1 day, 4:08:00	USA	1946	M	40	1688
1986	Western States 100 Mile Endurance		Rohde-Moe, Jack	1 day, 4:10:22	USA	1929	M	57	1690.37
1986	Western States 100 Mile Endurance		Elkman, William	1 day, 4:12:28	USA	1952	M	34	1692.47
1986	Western States 100 Mile Endurance		Hooper, Max	1 day, 4:13:13	USA	1946	M	40	1693.22
1986	Western States 100 Mile Endurance		Johnson, Joseph	1 day, 4:16:28	USA	1950	M	36	1696.47
1986	Western States 100 Mile Endurance		Lind, Paul	1 day, 4:22:15	USA	1968	M	18	1702.25
1986	Western States 100 Mile Endurance		Kraynik, Zoltan	1 day, 4:24:29	USA	1948	M	38	1704.48
1986	Western States 100 Mile Endurance		Jones, Tom	1 day, 4:29:52	USA	1951	M	35	1709.87
1986	Western States 100 Mile Endurance		Salmonson, John	1 day, 4:31:46	USA	1943	M	43	1711.77
1986	Western States 100 Mile Endurance		Bryan, Thomas	1 day, 4:35:41	USA	1940	M	46	1715.68
1986	Western States 100 Mile Endurance		Rossmann, Antonio	1 day, 4:45:25	USA	1941	M	45	1725.42
1986	Western States 100 Mile Endurance		Winton, Hal	1 day, 4:45:56	USA	1931	M	55	1725.93
1986	Western States 100 Mile Endurance		Newbill, Daniel	1 day, 4:51:15	USA	1931	M	55	1731.25
1986	Western States 100 Mile Endurance		Weiss, Jeffrey	1 day, 4:51:49	USA	1949	M	37	1731.82
1986	Western States 100 Mile Endurance		Romesberg, Ephraim	1 day, 4:52:40	USA	1930	M	56	1732.67
1986	Western States 100 Mile Endurance		Hicks, Phil	1 day, 4:53:27	USA	1940	M	46	1733.45
1986	Western States 100 Mile Endurance		Hermanson, Ray	1 day, 4:54:42	CAN	1943	M	43	1734.7
1986	Western States 100 Mile Endurance		Henderson, Wellington	1 day, 4:55:13	USA	1932	M	54	1735.22
1986	Western States 100 Mile Endurance		Anderson, Ruth	1 day, 4:56:05	USA	1930	W	56	1736.08
1986	Western States 100 Mile Endurance		Dinapoli, Lee	1 day, 4:58:06	USA	1957	M	29	1738.1
1986	Western States 100 Mile Endurance		Radich, John	1 day, 5:01:12	USA	1954	M	32	1741.2
1986	Western States 100 Mile Endurance		Solish, Alfred	1 day, 5:04:24	USA	1950	M	36	1744.4
1986	Western States 100 Mile Endurance		Karlin, Leo	1 day, 5:05:01	USA	1937	M	49	1745.02
1986	Western States 100 Mile Endurance		Peterson, Bob	1 day, 5:05:16	USA	1939	M	47	1745.27
1986	Western States 100 Mile Endurance		Gutterman, Sam	1 day, 5:07:34	USA	1948	M	38	1747.57
1986	Western States 100 Mile Endurance		Grant, Sharon	1 day, 5:08:35	USA	1950	W	36	1748.58
[truncated: 71,872 more rows]
